# Supplementary material for: A generalized phase resetting method for phase-locked modes prediction
Source: PLoS One. 2017 Mar 21;12(3):e0174304. doi: 10.1371/journal.pone.0174304 (PMC5360347; doi:10.1371/journal.pone.0174304)
Supplement: S1 File — The Mathematica code simulates the driven-driver neural network with adaptive feedback. It uses Morris-Lecar type 1 neurons and chemical couplings between neurons to produce a stable phase-locked firing pattern. (NB) [file pone.0174304.s001.nb]

(* Content-type: application/vnd.wolfram.mathematica *)

(*** Wolfram Notebook File ***)
(* http://www.wolfram.com/nb *)

(* CreatedBy='Mathematica 11.0' *)

(*CacheID: 234*)
(* Internal cache information:
NotebookFileLineBreakTest
NotebookFileLineBreakTest
NotebookDataPosition[       158,          7]
NotebookDataLength[     80541,       1434]
NotebookOptionsPosition[     80123,       1415]
NotebookOutlinePosition[     80478,       1431]
CellTagsIndexPosition[     80435,       1428]
WindowFrame->Normal*)

(* Beginning of Notebook Content *)
Notebook[{
Cell[BoxData[{
 RowBox[{
  RowBox[{"Remove", "[", "\"\<Global`*\>\"", "]"}], 
  ";"}], "\[IndentingNewLine]", 
 RowBox[{
  RowBox[{
   RowBox[{"Clear", "[", 
    RowBox[{
    "V1", ",", "V2", ",", "V3", ",", "V4", ",", "VK", ",", "VCa", ",", "VL", 
     ",", "gK", ",", "gL", ",", "gCa", ",", "I01", ",", "I02", ",", "I03", 
     ",", "phi", ",", "m0", ",", "lambda0", ",", "w0", ",", "f1", ",", "f2"}],
     "]"}], ";"}], "\[IndentingNewLine]", 
  RowBox[{"(*", 
   RowBox[{"**", 
    RowBox[{"*", " ", "Model", " ", 
     RowBox[{"parameters", " ", "**", "**", "**", "**", "**", "**"}]}]}], 
   "*)"}]}], "\[IndentingNewLine]", 
 RowBox[{
  RowBox[{"V1", "=", 
   RowBox[{"-", "0.01"}]}], ";", 
  RowBox[{"V2", "=", "0.15"}], " ", ";", 
  RowBox[{"V3", "=", "0.1"}], ";", 
  RowBox[{"V4", "=", "0.145"}], ";", 
  RowBox[{"VK", "=", 
   RowBox[{"-", "0.7"}]}], ";", 
  RowBox[{"VL", "=", 
   RowBox[{"-", "0.5"}]}], ";", 
  RowBox[{"VCa", "=", "1.0"}], ";"}], "\[IndentingNewLine]", 
 RowBox[{
  RowBox[{
   RowBox[{"gCa", "=", "1.33"}], ";", 
   RowBox[{"gK", "=", "2.0"}], ";", 
   RowBox[{"gL", "=", "0.5"}], ";", 
   RowBox[{"phi", "=", "0.6"}], ";"}], 
  "\[IndentingNewLine]"}], "\[IndentingNewLine]", 
 RowBox[{
  RowBox[{
   RowBox[{"f1", "[", 
    RowBox[{"x_", ",", "y_"}], "]"}], ":=", 
   RowBox[{
    RowBox[{
     RowBox[{"-", "gCa"}], "*", 
     RowBox[{"m0", "[", "x", "]"}], "*", 
     RowBox[{"(", 
      RowBox[{"x", "-", "VCa"}], ")"}]}], "-", 
    RowBox[{"gK", "*", "y", "*", 
     RowBox[{"(", 
      RowBox[{"x", "-", "VK"}], ")"}]}], "-", 
    RowBox[{"gL", "*", 
     RowBox[{"(", 
      RowBox[{"x", "-", "VL"}], ")"}]}]}]}], ";"}], "\n", 
 RowBox[{
  RowBox[{
   RowBox[{
    RowBox[{"f2", "[", 
     RowBox[{"x_", ",", "y_"}], "]"}], ":=", 
    RowBox[{
     RowBox[{"lambda0", "[", "x", "]"}], "*", 
     RowBox[{"(", 
      RowBox[{
       RowBox[{"w0", "[", "x", "]"}], "-", "y"}], ")"}]}]}], ";"}], 
  "\[IndentingNewLine]"}], "\[IndentingNewLine]", 
 RowBox[{
  RowBox[{
   RowBox[{"m0", "[", "x_", "]"}], ":=", 
   RowBox[{
    RowBox[{"(", 
     RowBox[{"1", "+", 
      RowBox[{"Tanh", "[", 
       RowBox[{
        RowBox[{"(", 
         RowBox[{"x", "-", "V1"}], ")"}], "/", "V2"}], "]"}]}], ")"}], "/", 
    "2"}]}], ";"}], "\n", 
 RowBox[{
  RowBox[{
   RowBox[{"lambda0", "[", "x_", "]"}], ":=", 
   RowBox[{"Cosh", "[", 
    RowBox[{
     RowBox[{
      RowBox[{"(", 
       RowBox[{"x", "-", "V3"}], ")"}], "/", "V4"}], "/", "2"}], "]"}]}], 
  ";"}], "\n", 
 RowBox[{
  RowBox[{
   RowBox[{
    RowBox[{"w0", "[", "x_", "]"}], ":=", 
    RowBox[{
     RowBox[{"(", 
      RowBox[{"1", "+", 
       RowBox[{"Tanh", "[", 
        RowBox[{
         RowBox[{"(", 
          RowBox[{"x", "-", "V3"}], ")"}], "/", "V4"}], "]"}]}], ")"}], "/", 
     "2"}]}], ";"}], "\[IndentingNewLine]"}], "\[IndentingNewLine]", 
 RowBox[{
  RowBox[{
   RowBox[{"I01", "=", "0.07001"}], ";", 
   RowBox[{"I02", "=", "0.069793"}], ";", 
   RowBox[{"I03", "=", "0.069652"}], ";"}], 
  " "}], "\[IndentingNewLine]"}], "Input",
 CellChangeTimes->{{3.426853735918293*^9, 3.426853783698309*^9}, {
   3.426853849558771*^9, 3.426853897564372*^9}, {3.4268563499409113`*^9, 
   3.426856350816247*^9}, {3.4268620368743153`*^9, 3.426862132495612*^9}, {
   3.426862274183733*^9, 3.4268624142536583`*^9}, {3.4268627063567533`*^9, 
   3.4268627371768913`*^9}, {3.4268630246403093`*^9, 3.426863025416688*^9}, {
   3.426872824230826*^9, 3.426872830532057*^9}, {3.426874285087236*^9, 
   3.426874296320435*^9}, 3.426875413524397*^9, {3.426878938181802*^9, 
   3.426879025874998*^9}, {3.4268790829903593`*^9, 3.426879120050638*^9}, {
   3.426879172301242*^9, 3.426879588385306*^9}, {3.426879634329135*^9, 
   3.426879647438418*^9}, 3.4268796857877398`*^9, {3.42687973723097*^9, 
   3.426879739628077*^9}, {3.426879795039105*^9, 3.426879796614007*^9}, {
   3.426880322621176*^9, 3.4268803244994383`*^9}, {3.426880768490184*^9, 
   3.426880770413126*^9}, {3.426935970135586*^9, 3.426936109066839*^9}, {
   3.426944483475542*^9, 3.4269444839599257`*^9}, {3.4269445502861347`*^9, 
   3.426944551839142*^9}, {3.426944637580049*^9, 3.426944637707213*^9}, {
   3.426944873845035*^9, 3.42694490451017*^9}, {3.426944978913733*^9, 
   3.426944979114533*^9}, {3.426945476980412*^9, 3.426945800055017*^9}, {
   3.426945834665374*^9, 3.4269458369350986`*^9}, {3.42694591946073*^9, 
   3.426945920063745*^9}, {3.4269462936165*^9, 3.4269462945904284`*^9}, {
   3.4269463645587*^9, 3.426946364770105*^9}, {3.426946437536874*^9, 
   3.426946437627273*^9}, {3.4269465402211847`*^9, 3.426946540374926*^9}, {
   3.4269466016299*^9, 3.426946601829124*^9}, {3.4269467080726423`*^9, 
   3.42694670821301*^9}, {3.426946761247666*^9, 3.426946763146658*^9}, {
   3.426946796687812*^9, 3.426946799761506*^9}, {3.426946886913651*^9, 
   3.426946887118552*^9}, {3.426946942798202*^9, 3.426946942956066*^9}, {
   3.426947006580389*^9, 3.4269470067003717`*^9}, {3.426947057055292*^9, 
   3.4269470580969677`*^9}, {3.4269471062165318`*^9, 
   3.4269471063067493`*^9}, {3.427310868383938*^9, 3.4273108695925217`*^9}, {
   3.427310920884418*^9, 3.4273109212232323`*^9}, {3.427310987015501*^9, 
   3.427310987242127*^9}, {3.427311038490226*^9, 3.427311039471704*^9}, {
   3.427311101193075*^9, 3.427311101610429*^9}, {3.427311837848337*^9, 
   3.427311838121436*^9}, {3.427312441194702*^9, 3.427312442307089*^9}, {
   3.4273130993305473`*^9, 3.4273131011025667`*^9}, {3.427313415796341*^9, 
   3.42731341724607*^9}, {3.4273794165937977`*^9, 3.427379427033904*^9}, {
   3.427379807038265*^9, 3.4273798454465513`*^9}, 3.4273798779175177`*^9, {
   3.427379931438146*^9, 3.427379940003941*^9}, {3.427380006453186*^9, 
   3.42738000786758*^9}, {3.42738181201095*^9, 3.427381812143124*^9}, {
   3.427385308429057*^9, 3.4273853087396297`*^9}, {3.427386081803653*^9, 
   3.427386086807167*^9}, {3.427386273950409*^9, 3.427386274079103*^9}, {
   3.427447839163349*^9, 3.42744789778018*^9}, {3.427447929359001*^9, 
   3.427448040089429*^9}, {3.4274480880043783`*^9, 3.427448088276898*^9}, {
   3.427448122849681*^9, 3.427448209039506*^9}, {3.427448285337195*^9, 
   3.427448285859469*^9}, {3.427448340124728*^9, 3.427448340388035*^9}, {
   3.427448401184044*^9, 3.427448401336356*^9}, {3.427448467464767*^9, 
   3.427448467809045*^9}, {3.427448524819789*^9, 3.4274485251042643`*^9}, {
   3.4274485787994757`*^9, 3.427448578990896*^9}, {3.42744863026858*^9, 
   3.427448630518083*^9}, {3.427448687405552*^9, 3.427448687567182*^9}, {
   3.4274487379108*^9, 3.427448738363296*^9}, {3.42745712335035*^9, 
   3.427457143697562*^9}, {3.42745744666182*^9, 3.427457446758922*^9}, {
   3.427457692426454*^9, 3.427457692498501*^9}, {3.427457940537825*^9, 
   3.427457940974564*^9}, {3.427458376826038*^9, 3.427458377000436*^9}, {
   3.427458771836809*^9, 3.427458772164826*^9}, {3.427488320514724*^9, 
   3.427488354582831*^9}, {3.4274883916610203`*^9, 3.427488454695457*^9}, {
   3.427489174512244*^9, 3.42748920842101*^9}, {3.4274905763265953`*^9, 
   3.427490577125725*^9}, {3.427490651469819*^9, 3.427490653442689*^9}, {
   3.427490810828538*^9, 3.427490812015132*^9}, {3.4274911282648153`*^9, 
   3.427491129732703*^9}, {3.427491562524001*^9, 3.42749156323386*^9}, {
   3.4274918640458517`*^9, 3.427491865966132*^9}, {3.427559454289631*^9, 
   3.4275594595376253`*^9}, 3.42755949606839*^9, {3.427559554239131*^9, 
   3.427559558122053*^9}, {3.427559641804096*^9, 3.4275596913857327`*^9}, {
   3.427559744084366*^9, 3.427559757311756*^9}, {3.427559788397314*^9, 
   3.427559878554687*^9}, 3.427559913097278*^9, {3.4275599470940113`*^9, 
   3.427559968891246*^9}, {3.4275600142883377`*^9, 3.427560095289358*^9}, {
   3.4275603006231127`*^9, 3.4275603428905697`*^9}, {3.4275603917046967`*^9, 
   3.42756044954161*^9}, {3.4275623069569607`*^9, 3.4275623074653597`*^9}, {
   3.427562501322419*^9, 3.427562501651188*^9}, {3.4275625427532997`*^9, 
   3.427562543361458*^9}, 3.427563475460314*^9, 3.427584979215125*^9, {
   3.427648221596662*^9, 3.4276483858687487`*^9}, {3.4276485931202106`*^9, 
   3.427648593677809*^9}, {3.427648740449708*^9, 3.4276487409479218`*^9}, {
   3.427648790214095*^9, 3.427648790520422*^9}, {3.427648830607716*^9, 
   3.427648831054656*^9}, {3.42764888571944*^9, 3.427648886045636*^9}, {
   3.427648928758731*^9, 3.427648929246241*^9}, {3.4276489695063334`*^9, 
   3.427648969827105*^9}, {3.427649011151095*^9, 3.427649011467763*^9}, {
   3.427649053714829*^9, 3.4276490542509193`*^9}, {3.427649099508501*^9, 
   3.427649099772644*^9}, 3.4276491397234793`*^9, {3.42764917952523*^9, 
   3.427649180338334*^9}, {3.427649214246677*^9, 3.427649214727043*^9}, {
   3.427649251773439*^9, 3.427649252218832*^9}, {3.427649290281807*^9, 
   3.427649290549676*^9}, {3.427649328376836*^9, 3.427649328680189*^9}, {
   3.427649382495452*^9, 3.427649382722993*^9}, {3.4276494475099363`*^9, 
   3.427649487142838*^9}, 3.427649601182324*^9, {3.4277384662724867`*^9, 
   3.427738514707947*^9}, {3.427738557103194*^9, 3.427738566199068*^9}, {
   3.427738692480053*^9, 3.427738709147241*^9}, {3.427738772796657*^9, 
   3.427738773023923*^9}, 3.427738829137026*^9, {3.427738865928938*^9, 
   3.427738866434865*^9}, {3.427741439107203*^9, 3.427741439730692*^9}, {
   3.427741523493763*^9, 3.427741524386549*^9}, {3.4277416424719353`*^9, 
   3.427741642980921*^9}, {3.4277416834776373`*^9, 3.427741683854348*^9}, {
   3.427741761624074*^9, 3.427741761829702*^9}, {3.4277417951847143`*^9, 
   3.427741795274048*^9}, {3.427741831045442*^9, 3.4277418313539457`*^9}, {
   3.4277419098713207`*^9, 3.427741937268251*^9}, {3.427741971612315*^9, 
   3.427741971711918*^9}, {3.427742011767618*^9, 3.4277420120812063`*^9}, 
   3.427742214139057*^9, {3.42774224825625*^9, 3.427742248443329*^9}, {
   3.4277422802582493`*^9, 3.4277422805720367`*^9}, {3.427742314156817*^9, 
   3.427742314449853*^9}, {3.427742350115696*^9, 3.427742350504588*^9}, {
   3.427742383725733*^9, 3.4277423840413446`*^9}, {3.427742455170999*^9, 
   3.4277424554798937`*^9}, {3.427742492603002*^9, 3.427742492882292*^9}, {
   3.427742547131563*^9, 3.427742547512092*^9}, {3.427742594815526*^9, 
   3.4277425956540203`*^9}, 3.427742647395484*^9, {3.427742679609057*^9, 
   3.4277426798327837`*^9}, {3.4277427288190804`*^9, 3.427742729120805*^9}, {
   3.427742766351831*^9, 3.427742789080532*^9}, {3.4277428267968884`*^9, 
   3.427742827170426*^9}, {3.427742859816082*^9, 3.427742860151561*^9}, {
   3.4277428919514017`*^9, 3.4277429191893663`*^9}, {3.427742953929109*^9, 
   3.42774295446497*^9}, {3.4291271003131533`*^9, 3.4291271217453938`*^9}, {
   3.429127230908505*^9, 3.429127232257707*^9}, {3.42912727126344*^9, 
   3.429127271590644*^9}, {3.4291273219807673`*^9, 3.4291273221983213`*^9}, {
   3.4291273932824097`*^9, 3.429127393710384*^9}, {3.429127434845623*^9, 
   3.429127435050702*^9}, {3.429127485889433*^9, 3.429127486099532*^9}, {
   3.429127520773654*^9, 3.42912752103955*^9}, {3.4291275645619183`*^9, 
   3.4291275648271*^9}, {3.429127597285274*^9, 3.429127597370652*^9}, {
   3.429127666825088*^9, 3.429127666955103*^9}, {3.429127729051045*^9, 
   3.4291277304456587`*^9}, {3.4291278608608923`*^9, 3.429127861080036*^9}, {
   3.429127906919752*^9, 3.4291279070111637`*^9}, {3.4291279525012712`*^9, 
   3.4291279526587057`*^9}, {3.429127996198916*^9, 3.429127996290691*^9}, {
   3.42912803522749*^9, 3.429128035346487*^9}, {3.42912807666886*^9, 
   3.4291280768210087`*^9}, {3.429128116736058*^9, 3.4291281218239927`*^9}, {
   3.429128158340461*^9, 3.429128158449214*^9}, {3.4291281978692417`*^9, 
   3.4291282015548143`*^9}, {3.429128252670704*^9, 3.429128254378154*^9}, {
   3.429128329414339*^9, 3.429128387337592*^9}, {3.4291284330089693`*^9, 
   3.429128433309477*^9}, {3.429128477492929*^9, 3.429128478775991*^9}, {
   3.4291285093845253`*^9, 3.429128509702142*^9}, {3.429128541587933*^9, 
   3.4291285417981567`*^9}, {3.429128584345746*^9, 3.429128607355215*^9}, {
   3.4291286457678432`*^9, 3.429128669977137*^9}, {3.42912870452387*^9, 
   3.429128704677566*^9}, {3.429128759199398*^9, 3.429128760287922*^9}, {
   3.429128816880432*^9, 3.429128817917153*^9}, {3.429128864647531*^9, 
   3.429128864776268*^9}, {3.429128914656443*^9, 3.42912891475283*^9}, {
   3.429128980840612*^9, 3.42912898092017*^9}, {3.429129022030757*^9, 
   3.4291290223690033`*^9}, {3.431200323295561*^9, 3.43120032879687*^9}, {
   3.431200403780164*^9, 3.431200455984417*^9}, {3.431200540758688*^9, 
   3.4312005434725*^9}, {3.431200616132957*^9, 3.431200616258751*^9}, 
   3.431200655815131*^9, 3.431200694200048*^9, {3.431200817766255*^9, 
   3.4312008179543047`*^9}, {3.4313408851561203`*^9, 3.431340885267777*^9}, {
   3.431341029723071*^9, 3.431341029822783*^9}, 3.431342517969975*^9, 
   3.431635923027917*^9, 3.431638861726857*^9, {3.432997202992097*^9, 
   3.432997221494321*^9}, {3.432997314169392*^9, 3.432997314575858*^9}, {
   3.4329973801668777`*^9, 3.4329973804827747`*^9}, {3.432998174657332*^9, 
   3.432998187729673*^9}, {3.4329982770203114`*^9, 3.432998277248513*^9}, {
   3.432998847824292*^9, 3.432998856219123*^9}, 3.432998928993017*^9, {
   3.432998995461281*^9, 3.4329989991457977`*^9}, {3.432999044531816*^9, 
   3.432999045043809*^9}, {3.432999103776568*^9, 3.432999104087859*^9}, 
   3.4329992039817457`*^9, 3.4329993863160763`*^9, {3.432999484483189*^9, 
   3.432999484743032*^9}, 3.432999582114052*^9, {3.432999742468008*^9, 
   3.432999742685506*^9}, {3.432999837338295*^9, 3.4329998392185287`*^9}, 
   3.432999909588423*^9, {3.432999981492918*^9, 3.432999984716712*^9}, {
   3.4330001033498793`*^9, 3.433000105663103*^9}, {3.433000195677105*^9, 
   3.433000196094718*^9}, {3.433000273218349*^9, 3.433000273812957*^9}, {
   3.433000375569124*^9, 3.433000376027651*^9}, {3.433000449737162*^9, 
   3.4330004499801064`*^9}, {3.4330005307753963`*^9, 3.43300053097211*^9}, {
   3.4330006118107567`*^9, 3.433000613409655*^9}, {3.4330007281542177`*^9, 
   3.4330007282331753`*^9}, {3.433000821184247*^9, 3.433000821403125*^9}, 
   3.433000890707158*^9, 3.433000957389241*^9, 3.4330010690763607`*^9, {
   3.433001177246003*^9, 3.433001177807736*^9}, 3.433001237363565*^9, 
   3.4330013174231567`*^9, {3.43300136124505*^9, 3.4330013620651207`*^9}, {
   3.433001409174264*^9, 3.433001410673833*^9}, 3.433001466466784*^9, {
   3.433001519291341*^9, 3.433001520103855*^9}, {3.433001676300241*^9, 
   3.4330016950235662`*^9}, {3.433001766316724*^9, 3.433001767368285*^9}, {
   3.4330018293219137`*^9, 3.43300182971994*^9}, 3.433001893670396*^9, {
   3.433001959717683*^9, 3.433001960462479*^9}, {3.433002043086788*^9, 
   3.433002043631377*^9}, {3.433002098461598*^9, 3.433002098736043*^9}, 
   3.4330021590557137`*^9, 3.433002217729417*^9, {3.433002284453535*^9, 
   3.433002284726318*^9}, {3.433002335907151*^9, 3.4330023360149117`*^9}, {
   3.433002389620076*^9, 3.433002393688665*^9}, 3.4330024782462177`*^9, {
   3.433002539465049*^9, 3.433002541484164*^9}, {3.433002631638803*^9, 
   3.433002635207601*^9}, {3.433002709233758*^9, 3.433002709352428*^9}, {
   3.4330027829445333`*^9, 3.433002783027505*^9}, 3.433002855473724*^9, {
   3.433002933966659*^9, 3.43300293496839*^9}, 3.433003021517696*^9, {
   3.433003089486627*^9, 3.4330030902913303`*^9}, {3.433003163092003*^9, 
   3.4330031635510683`*^9}, {3.4330032193683777`*^9, 3.43300321969046*^9}, {
   3.433003277992351*^9, 3.433003278294079*^9}, 3.43300333548656*^9, {
   3.433003513267406*^9, 3.43300354579643*^9}, {3.43300368149144*^9, 
   3.4330036962160788`*^9}, {3.43300373410081*^9, 3.4330037401940517`*^9}, {
   3.433003771990734*^9, 3.433003777907865*^9}, 3.433003878973472*^9, {
   3.433003951231999*^9, 3.433004147756481*^9}, {3.433004370543325*^9, 
   3.433004395117131*^9}, {3.433004518065165*^9, 3.4330045314910088`*^9}, {
   3.433004685905139*^9, 3.433004691847389*^9}, 3.433004768008779*^9, {
   3.433004831984778*^9, 3.433004832196076*^9}, {3.433004910169668*^9, 
   3.433004910816587*^9}, 3.4330049791780987`*^9, {3.433005060634368*^9, 
   3.433005060924081*^9}, {3.433005467858108*^9, 3.433005468922779*^9}, {
   3.433005542915029*^9, 3.433005543541548*^9}, {3.433005712213793*^9, 
   3.433005712732459*^9}, {3.4330058145141478`*^9, 3.433005814703826*^9}, {
   3.433005885783359*^9, 3.433005886679131*^9}, {3.433005970137439*^9, 
   3.433005970458828*^9}, {3.433006043368752*^9, 3.433006043914633*^9}, {
   3.433006117575478*^9, 3.433006118069326*^9}, {3.433006178301652*^9, 
   3.433006179157041*^9}, {3.433006275802225*^9, 3.4330062760844717`*^9}, {
   3.4330064106745853`*^9, 3.433006410784997*^9}, {3.433006536337961*^9, 
   3.4330065532578087`*^9}, {3.433006620736397*^9, 3.433006621709814*^9}, {
   3.433006698232263*^9, 3.433006698736746*^9}, 3.433006768804883*^9, 
   3.433006955227903*^9, {3.433007017094132*^9, 3.433007017328143*^9}, {
   3.433007080935862*^9, 3.4330070813290987`*^9}, 3.4330071444163313`*^9, {
   3.433007237912446*^9, 3.433007239256011*^9}, {3.43300732752415*^9, 
   3.433007328022357*^9}, {3.4330075438976927`*^9, 3.433007544885275*^9}, {
   3.433007942570918*^9, 3.433007947277623*^9}, {3.433027862811965*^9, 
   3.433027864999318*^9}, {3.43302806628605*^9, 3.433028066394022*^9}, 
   3.433028115590448*^9, {3.433028335717311*^9, 3.4330283557952347`*^9}, 
   3.433029308233152*^9, {3.43302950679844*^9, 3.4330295074710283`*^9}, {
   3.433178763829896*^9, 3.433178764105487*^9}, {3.433190365239818*^9, 
   3.433190366492838*^9}, {3.4331919764069567`*^9, 3.4331919772080297`*^9}, {
   3.43319219802194*^9, 3.433192198530553*^9}, {3.433192446061574*^9, 
   3.4331924464226418`*^9}, {3.433192817403904*^9, 3.433192817514538*^9}, {
   3.433195150232691*^9, 3.433195151543005*^9}, {3.433195641369856*^9, 
   3.4331956417256727`*^9}, {3.433195825632123*^9, 3.433195825966899*^9}, {
   3.433196028957725*^9, 3.4331960293021812`*^9}, {3.433196242027861*^9, 
   3.43319624234711*^9}, {3.433231952239545*^9, 3.4332319527302713`*^9}, {
   3.4332322894337873`*^9, 3.43323228977523*^9}, {3.433232525328285*^9, 
   3.4332325256654778`*^9}, {3.433232800883259*^9, 3.4332328009758663`*^9}, {
   3.43323292980191*^9, 3.433232929999909*^9}, {3.433233168591132*^9, 
   3.433233168947999*^9}, {3.433233358508773*^9, 3.4332333587112494`*^9}, {
   3.43323363618499*^9, 3.43323363654005*^9}, {3.433233955851227*^9, 
   3.43323395630758*^9}, {3.554799851962426*^9, 3.5547998533287277`*^9}, {
   3.5547999260257072`*^9, 3.554799932711026*^9}, {3.554799995129922*^9, 
   3.554800001705194*^9}, {3.554800090488859*^9, 3.554800115991712*^9}, {
   3.55480098939881*^9, 3.5548010290703173`*^9}, {3.554801088221982*^9, 
   3.5548011356044292`*^9}, {3.554801210076865*^9, 3.554801230919158*^9}, {
   3.554801330796323*^9, 3.554801398816905*^9}, {3.5548016038145323`*^9, 
   3.5548016090393*^9}, {3.554801684314096*^9, 3.554801721864379*^9}, {
   3.5550732975472727`*^9, 3.555073407439248*^9}, {3.5550765233146067`*^9, 
   3.5550765238575*^9}, {3.555076562489407*^9, 3.555076616033278*^9}, {
   3.555076654334401*^9, 3.555076693690089*^9}, {3.555076761827526*^9, 
   3.5550768539070807`*^9}, {3.555077191820698*^9, 3.5550772801511602`*^9}, {
   3.555077312029676*^9, 3.555077313003677*^9}, {3.55507746777944*^9, 
   3.555077473794348*^9}, {3.676920547738305*^9, 3.676920561453588*^9}, {
   3.678098408286036*^9, 3.678098445199201*^9}, {3.678100227346285*^9, 
   3.678100229956994*^9}, {3.678100315616993*^9, 3.678100321367488*^9}, {
   3.6781006913514643`*^9, 3.678100775527453*^9}, {3.6781008090687113`*^9, 
   3.678100874618662*^9}, {3.678101034070529*^9, 3.678101038055765*^9}, {
   3.67810118378505*^9, 3.678101410735127*^9}, {3.6781014601098948`*^9, 
   3.678101699975004*^9}, {3.6781017359056787`*^9, 3.67810209122013*^9}, {
   3.678102516354986*^9, 3.6781025194509907`*^9}, {3.678102776358507*^9, 
   3.6781027820166073`*^9}, {3.689444379329566*^9, 3.689444398816424*^9}, {
   3.6894444879007463`*^9, 3.689444498017454*^9}, {3.689444598084682*^9, 
   3.689444651284979*^9}, {3.689447232252358*^9, 3.689447236869739*^9}, {
   3.689447483071917*^9, 3.689447491631528*^9}, {3.689617671141966*^9, 
   3.689617691054386*^9}, {3.6896177365100803`*^9, 3.689617798616762*^9}, {
   3.689617895792058*^9, 3.689618004703246*^9}, {3.6896198080915813`*^9, 
   3.689619813215987*^9}, {3.6896757261780233`*^9, 3.6896757279848757`*^9}, {
   3.689683935763537*^9, 3.689683941732068*^9}, {3.689684023418679*^9, 
   3.689684052618762*^9}, {3.689685232531539*^9, 3.689685237813367*^9}, {
   3.689685474713963*^9, 3.689685499355257*^9}, {3.6897739099777718`*^9, 
   3.6897739904486923`*^9}, {3.68977585731479*^9, 3.6897758930545263`*^9}, {
   3.6901091121523943`*^9, 3.6901092685506496`*^9}, {3.690109304531616*^9, 
   3.690109309447407*^9}, {3.690109708743572*^9, 3.690109711072866*^9}, {
   3.6901097726386843`*^9, 3.690109859811001*^9}}],

Cell[BoxData[
 RowBox[{
  RowBox[{"(*", " ", 
   RowBox[{"3", " ", "coupled", " ", "neurons"}], " ", "*)"}], 
  "\[IndentingNewLine]", 
  RowBox[{
   RowBox[{
    RowBox[{"Clear", "[", 
     RowBox[{
     "g12", ",", "g23", ",", "g32", ",", "Esyn12", ",", "Esyn32", ",", 
      "Esyn23", ",", "solution0", ",", "Vthreshold", ",", "tmin", ",", "tmax",
       ",", "alpha12", ",", "beta12", ",", "alpha32", ",", "beta32", ",", 
      "alpha23", ",", "beta23"}], "]"}], ";"}], "\[IndentingNewLine]", 
   "\[IndentingNewLine]", 
   RowBox[{
    RowBox[{"Vthreshold", "=", "0.0"}], ";"}], "\[IndentingNewLine]", 
   RowBox[{
    RowBox[{"tmin", "=", "0"}], ";", 
    RowBox[{"tmax", " ", "=", " ", "4000"}], ";"}], "\[IndentingNewLine]", 
   "\[IndentingNewLine]", 
   RowBox[{
    RowBox[{"Esyn12", "=", "0.0"}], ";", 
    RowBox[{"g12", " ", "=", " ", "0.015"}], ";"}], "\[IndentingNewLine]", 
   RowBox[{
    RowBox[{"Esyn23", " ", "=", " ", "0.0"}], ";", 
    RowBox[{"g23", "=", "0.0275"}], ";"}], "\[IndentingNewLine]", 
   RowBox[{
    RowBox[{"Esyn32", "=", 
     RowBox[{"-", "0.6"}]}], ";", 
    RowBox[{"g32", "=", "0.002"}], ";"}], "\[IndentingNewLine]", 
   "\[IndentingNewLine]", 
   RowBox[{
    RowBox[{"alpha12", "=", "15"}], ";", 
    RowBox[{"beta12", "=", "1.5"}], ";"}], "\[IndentingNewLine]", 
   RowBox[{
    RowBox[{"alpha23", "=", "15"}], ";", 
    RowBox[{"beta23", "=", "1.5"}], ";"}], "\[IndentingNewLine]", 
   RowBox[{
    RowBox[{"alpha32", "=", "15"}], ";", 
    RowBox[{"beta32", "=", "1.5"}], ";"}], "\[IndentingNewLine]", 
   "\[IndentingNewLine]", 
   RowBox[{
    RowBox[{"solution0", "=", 
     RowBox[{"Reap", "[", 
      RowBox[{"NDSolve", "[", 
       RowBox[{
        RowBox[{"{", 
         RowBox[{
          RowBox[{
           RowBox[{
            RowBox[{"Va", "'"}], "[", "t", "]"}], "\[Equal]", 
           RowBox[{
            RowBox[{"f1", "[", 
             RowBox[{
              RowBox[{"Va", "[", "t", "]"}], ",", 
              RowBox[{"wa", "[", "t", "]"}]}], "]"}], "+", "I01"}]}], ",", 
          RowBox[{
           RowBox[{
            RowBox[{"wa", "'"}], "[", "t", "]"}], "\[Equal]", 
           RowBox[{"phi", "*", 
            RowBox[{"f2", "[", 
             RowBox[{
              RowBox[{"Va", "[", "t", "]"}], ",", 
              RowBox[{"wa", "[", "t", "]"}]}], "]"}]}]}], ",", 
          RowBox[{
           RowBox[{
            RowBox[{"Vb", "'"}], "[", "t", "]"}], "\[Equal]", 
           RowBox[{
            RowBox[{"f1", "[", 
             RowBox[{
              RowBox[{"Vb", "[", "t", "]"}], ",", 
              RowBox[{"wb", "[", "t", "]"}]}], "]"}], "+", "I02", "-", 
            RowBox[{"g12", "*", 
             RowBox[{"s12", "[", "t", "]"}], "*", 
             RowBox[{"(", 
              RowBox[{
               RowBox[{"Vb", "[", "t", "]"}], "-", "Esyn12"}], ")"}]}], "-", 
            RowBox[{"g32", "*", 
             RowBox[{"s32", "[", "t", "]"}], "*", 
             RowBox[{"(", 
              RowBox[{
               RowBox[{"Vb", "[", "t", "]"}], "-", "Esyn32"}], ")"}]}]}]}], 
          ",", 
          RowBox[{
           RowBox[{
            RowBox[{"wb", "'"}], "[", "t", "]"}], "\[Equal]", 
           RowBox[{"phi", "*", 
            RowBox[{"f2", "[", 
             RowBox[{
              RowBox[{"Vb", "[", "t", "]"}], ",", 
              RowBox[{"wb", "[", "t", "]"}]}], "]"}]}]}], ",", 
          RowBox[{
           RowBox[{
            RowBox[{"Vc", "'"}], "[", "t", "]"}], "\[Equal]", 
           RowBox[{
            RowBox[{"f1", "[", 
             RowBox[{
              RowBox[{"Vc", "[", "t", "]"}], ",", 
              RowBox[{"wc", "[", "t", "]"}]}], "]"}], "+", "I03", "-", 
            RowBox[{"g23", "*", 
             RowBox[{"s23", "[", "t", "]"}], "*", 
             RowBox[{"(", 
              RowBox[{
               RowBox[{"Vc", "[", "t", "]"}], "-", "Esyn23"}], ")"}]}]}]}], 
          ",", 
          RowBox[{
           RowBox[{
            RowBox[{"wc", "'"}], "[", "t", "]"}], "==", 
           RowBox[{"phi", "*", 
            RowBox[{"f2", "[", 
             RowBox[{
              RowBox[{"Vc", "[", "t", "]"}], ",", 
              RowBox[{"wc", "[", "t", "]"}]}], "]"}]}]}], ",", 
          RowBox[{
           RowBox[{
            RowBox[{"s12", "'"}], "[", "t", "]"}], "\[Equal]", 
           RowBox[{
            RowBox[{"alpha12", "*", 
             RowBox[{
              RowBox[{"(", 
               RowBox[{"1", "-", 
                RowBox[{"s12", "[", "t", "]"}]}], ")"}], "/", 
              RowBox[{"(", 
               RowBox[{"1", "+", 
                RowBox[{"Exp", "[", 
                 RowBox[{
                  RowBox[{"-", 
                   RowBox[{"(", 
                    RowBox[{
                    RowBox[{"Va", "[", "t", "]"}], "-", "0.2"}], ")"}]}], "*", 
                  RowBox[{"120", "/", "5"}]}], "]"}]}], ")"}]}]}], "-", 
            RowBox[{"beta12", "*", 
             RowBox[{"s12", "[", "t", "]"}]}]}]}], ",", 
          RowBox[{
           RowBox[{
            RowBox[{"s32", "'"}], "[", "t", "]"}], "\[Equal]", 
           RowBox[{
            RowBox[{"alpha32", "*", 
             RowBox[{
              RowBox[{"(", 
               RowBox[{"1", "-", 
                RowBox[{"s32", "[", "t", "]"}]}], ")"}], "/", 
              RowBox[{"(", 
               RowBox[{"1", "+", 
                RowBox[{"Exp", "[", 
                 RowBox[{
                  RowBox[{"-", 
                   RowBox[{"(", 
                    RowBox[{
                    RowBox[{"Vc", "[", "t", "]"}], "-", "0.2"}], ")"}]}], "*", 
                  RowBox[{"120", "/", "5"}]}], "]"}]}], ")"}]}]}], "-", 
            RowBox[{"beta32", "*", 
             RowBox[{"s32", "[", "t", "]"}]}]}]}], ",", 
          RowBox[{
           RowBox[{
            RowBox[{"s23", "'"}], "[", "t", "]"}], "\[Equal]", 
           RowBox[{
            RowBox[{"alpha23", "*", 
             RowBox[{
              RowBox[{"(", 
               RowBox[{"1", "-", 
                RowBox[{"s23", "[", "t", "]"}]}], ")"}], "/", 
              RowBox[{"(", 
               RowBox[{"1", "+", 
                RowBox[{"Exp", "[", 
                 RowBox[{
                  RowBox[{"-", 
                   RowBox[{"(", 
                    RowBox[{
                    RowBox[{"Vb", "[", "t", "]"}], "-", "0.2"}], ")"}]}], "*", 
                  RowBox[{"120", "/", "5"}]}], "]"}]}], ")"}]}]}], "-", 
            RowBox[{"beta23", "*", 
             RowBox[{"s23", "[", "t", "]"}]}]}]}], ",", 
          RowBox[{
           RowBox[{"Va", "[", "tmin", "]"}], "\[Equal]", 
           RowBox[{"-", 
            RowBox[{"RandomReal", "[", "]"}]}]}], ",", 
          RowBox[{
           RowBox[{"wa", "[", "tmin", "]"}], "\[Equal]", 
           RowBox[{"RandomReal", "[", "]"}]}], ",", 
          RowBox[{
           RowBox[{"Vb", "[", "tmin", "]"}], "\[Equal]", 
           RowBox[{"-", 
            RowBox[{"RandomReal", "[", "]"}]}]}], ",", 
          RowBox[{
           RowBox[{"wb", "[", "tmin", "]"}], "\[Equal]", 
           RowBox[{"RandomReal", "[", "]"}]}], ",", 
          RowBox[{
           RowBox[{"Vc", "[", "tmin", "]"}], "\[Equal]", 
           RowBox[{"-", 
            RowBox[{"RandomReal", "[", "]"}]}]}], ",", 
          RowBox[{
           RowBox[{"wc", "[", "tmin", "]"}], "\[Equal]", 
           RowBox[{"RandomReal", "[", "]"}]}], ",", 
          RowBox[{
           RowBox[{"s12", "[", "tmin", "]"}], "\[Equal]", " ", 
           RowBox[{"RandomReal", "[", "]"}]}], ",", 
          RowBox[{
           RowBox[{"s32", "[", "tmin", "]"}], "\[Equal]", " ", 
           RowBox[{"RandomReal", "[", "]"}]}], ",", 
          RowBox[{
           RowBox[{"s23", "[", "tmin", "]"}], "\[Equal]", " ", 
           RowBox[{"RandomReal", "[", "]"}]}]}], "}"}], ",", 
        RowBox[{"{", 
         RowBox[{
         "Va", ",", "wa", ",", "Vb", ",", "wb", ",", "Vc", ",", "wc", ",", 
          "s12", ",", "s32", ",", "s23"}], "}"}], ",", 
        RowBox[{"{", 
         RowBox[{"t", ",", "tmin", ",", "tmax"}], "}"}], ",", " ", 
        RowBox[{"PrecisionGoal", "\[Rule]", "Infinity"}], ",", 
        RowBox[{"MaxSteps", "\[Rule]", "Infinity"}]}], "]"}], "]"}]}], 
    ";"}]}]}]], "Input",
 CellChangeTimes->{{3.678102356943337*^9, 3.67810245825639*^9}, {
   3.678102532584689*^9, 3.678102604745829*^9}, {3.678102798618701*^9, 
   3.6781029044279737`*^9}, {3.689363139977002*^9, 3.6893633861398067`*^9}, {
   3.6893635863729753`*^9, 3.689363794942409*^9}, {3.689363879012312*^9, 
   3.689364058845565*^9}, {3.689364196270527*^9, 3.689364325453808*^9}, {
   3.689364391962207*^9, 3.689364400270377*^9}, {3.689364600879387*^9, 
   3.689364602814623*^9}, {3.689364644917152*^9, 3.689364651501967*^9}, {
   3.6893647863639803`*^9, 3.68936478722711*^9}, {3.689364826067019*^9, 
   3.6893648263839903`*^9}, {3.6893648626032467`*^9, 3.689364916188916*^9}, {
   3.6893653143511143`*^9, 3.689365315252632*^9}, 3.689365722063636*^9, {
   3.689369871082302*^9, 3.6893699221217947`*^9}, {3.6893699898345203`*^9, 
   3.6893701367805634`*^9}, {3.689426284565958*^9, 3.689426284898155*^9}, {
   3.689444706413171*^9, 3.689444800186499*^9}, 3.689444857404214*^9, 
   3.6894448954184017`*^9, {3.689444933163981*^9, 3.689444942953393*^9}, {
   3.689444973731847*^9, 3.689445000423753*^9}, {3.689445033133746*^9, 
   3.6894450599029284`*^9}, 3.689445092525597*^9, 3.68944515947443*^9, {
   3.689445201961051*^9, 3.6894452305206137`*^9}, 3.689445271914178*^9, 
   3.689445345793652*^9, 3.689445376868556*^9, 3.689445425389729*^9, {
   3.689445468959215*^9, 3.689445470208785*^9}, {3.689445502705977*^9, 
   3.689445503692522*^9}, {3.6894455914320927`*^9, 3.68944559798841*^9}, 
   3.689445709534144*^9, {3.689445746579027*^9, 3.689445830019527*^9}, {
   3.689445910237043*^9, 3.689445911795752*^9}, {3.689445967714332*^9, 
   3.689445970560811*^9}, 3.689446004233886*^9, {3.689446085902165*^9, 
   3.689446116731163*^9}, 3.689446154973947*^9, {3.6894461892809134`*^9, 
   3.6894462476440287`*^9}, {3.68944638375694*^9, 3.689446384258276*^9}, 
   3.689446425773776*^9, {3.6894465285487967`*^9, 3.6894465297218313`*^9}, {
   3.689446860759017*^9, 3.689446861211907*^9}, {3.689446930766317*^9, 
   3.689447003347021*^9}, {3.689447036481309*^9, 3.689447063773418*^9}, {
   3.689447284835067*^9, 3.68944734269444*^9}, {3.6894473759561787`*^9, 
   3.689447376931052*^9}, 3.6894474129339933`*^9, {3.689447542419876*^9, 
   3.68944754276225*^9}, {3.689447574788178*^9, 3.689447602124728*^9}, {
   3.6894476326014214`*^9, 3.689447637919381*^9}, {3.689447703428402*^9, 
   3.689447738008295*^9}, {3.689447768132473*^9, 3.6894477683614483`*^9}, {
   3.689447854744272*^9, 3.6894478819907722`*^9}, {3.68944791294075*^9, 
   3.689447913507091*^9}, {3.689448156361636*^9, 3.689448180357814*^9}, {
   3.689448212460515*^9, 3.689448212699301*^9}, {3.689448710768952*^9, 
   3.689448711231948*^9}, {3.68944877362672*^9, 3.689448782640601*^9}, {
   3.689448814185994*^9, 3.689448843643029*^9}, {3.689448903085973*^9, 
   3.689448927535303*^9}, {3.689448962025127*^9, 3.6894489856583033`*^9}, {
   3.6894490260449142`*^9, 3.689449072121187*^9}, {3.6894491029115467`*^9, 
   3.6894491301641493`*^9}, {3.6894491694885263`*^9, 
   3.6894491699515944`*^9}, {3.68961808198733*^9, 3.6896181919919243`*^9}, {
   3.6896182280010366`*^9, 3.689618230112109*^9}, {3.6896184221779747`*^9, 
   3.689618452907277*^9}, {3.689618488130651*^9, 3.689618534572809*^9}, {
   3.689618575541812*^9, 3.689618593989319*^9}, {3.689618626168849*^9, 
   3.689618683016062*^9}, {3.689618720752966*^9, 3.6896187461270123`*^9}, {
   3.689619407864828*^9, 3.689619408152585*^9}, {3.689619472422928*^9, 
   3.689619472618943*^9}, 3.68961950863762*^9, {3.689619549591777*^9, 
   3.689619551439138*^9}, {3.689619594181799*^9, 3.689619595212543*^9}, {
   3.689619625428464*^9, 3.689619625617137*^9}, {3.689619684363854*^9, 
   3.689619735053586*^9}, {3.6896198681086617`*^9, 3.689619892875725*^9}, {
   3.689619963290516*^9, 3.689620236830289*^9}, {3.689620267667756*^9, 
   3.689620342049675*^9}, {3.689675750347323*^9, 3.689675755382978*^9}, {
   3.6896774736397676`*^9, 3.689677505028132*^9}, {3.68967755029664*^9, 
   3.689677620266259*^9}, {3.689677672827289*^9, 3.689677729067794*^9}, {
   3.689677785191104*^9, 3.689677788700954*^9}, 3.6896779133287487`*^9, {
   3.689684071685648*^9, 3.6896842095361767`*^9}, {3.689684246513194*^9, 
   3.689684460209585*^9}, {3.689685256127789*^9, 3.689685263853251*^9}, {
   3.689688322861367*^9, 3.689688381969955*^9}, {3.6896884181054497`*^9, 
   3.689688590555045*^9}, 3.6896886227712193`*^9, {3.6896886569452753`*^9, 
   3.6896887374061613`*^9}, {3.6896887912857037`*^9, 3.689688858736887*^9}, {
   3.689688916171254*^9, 3.68968896375233*^9}, {3.689688998699288*^9, 
   3.6896891441991034`*^9}, {3.689689303163863*^9, 3.689689303199913*^9}, {
   3.689689339156831*^9, 3.689689404517861*^9}, {3.689689449078362*^9, 
   3.689689481863982*^9}, {3.689689674326591*^9, 3.689689699533286*^9}, {
   3.689689778688938*^9, 3.6896898629875593`*^9}, {3.689689903195133*^9, 
   3.689689942041017*^9}, {3.689690027438196*^9, 3.68969007456525*^9}, {
   3.689690207715509*^9, 3.68969024303821*^9}, {3.689690298275691*^9, 
   3.689690298328323*^9}, {3.6896903752034616`*^9, 3.68969040439145*^9}, {
   3.689690438951477*^9, 3.689690439017064*^9}, {3.689690504574753*^9, 
   3.689690507198886*^9}, 3.689690707405673*^9, {3.689690794767576*^9, 
   3.689690854343031*^9}, {3.689690919171986*^9, 3.68969091986475*^9}, {
   3.689690972833836*^9, 3.689690972875*^9}, {3.689691037373879*^9, 
   3.689691135366226*^9}, {3.689691179511644*^9, 3.689691260936562*^9}, {
   3.689691373748657*^9, 3.689691376139327*^9}, {3.6896914709412813`*^9, 
   3.6896914894449177`*^9}, 3.689691574664082*^9, {3.689691650077965*^9, 
   3.6896918814393177`*^9}, {3.68969197392139*^9, 3.689691986283495*^9}, {
   3.689692016459813*^9, 3.689692018308302*^9}, {3.689692051595372*^9, 
   3.689692052387012*^9}, {3.689693427917663*^9, 3.689693436688815*^9}, {
   3.689774009307335*^9, 3.6897740299959087`*^9}, {3.689774071126828*^9, 
   3.6897740794373083`*^9}, {3.68977412987845*^9, 3.689774158431134*^9}, 
   3.6897741889652033`*^9, {3.689774224666448*^9, 3.6897742989736977`*^9}, {
   3.6901094505908527`*^9, 3.690109482746661*^9}, {3.690109551367359*^9, 
   3.690109589993155*^9}, {3.690109624969943*^9, 3.6901096498718977`*^9}, 
   3.69010972781363*^9, 3.69010986863099*^9, {3.6901098991588583`*^9, 
   3.690109945037565*^9}, 3.690110011739793*^9, {3.6901100427799177`*^9, 
   3.690110139906394*^9}, {3.6901102044962063`*^9, 3.690110208341807*^9}}],

Cell[CellGroupData[{

Cell[BoxData[{
 RowBox[{
  RowBox[{"Clear", "[", "gr", "]"}], ";"}], "\[IndentingNewLine]", 
 RowBox[{"gr", "=", 
  RowBox[{"Plot", "[", 
   RowBox[{
    RowBox[{"{", 
     RowBox[{
      RowBox[{
       RowBox[{"Va", "[", "t", "]"}], "/.", 
       RowBox[{"solution0", "[", 
        RowBox[{"[", "1", "]"}], "]"}]}], ",", 
      RowBox[{
       RowBox[{"Vb", "[", "t", "]"}], "/.", 
       RowBox[{"solution0", "[", 
        RowBox[{"[", "1", "]"}], "]"}]}], ",", 
      RowBox[{
       RowBox[{"Vc", "[", "t", "]"}], "/.", 
       RowBox[{"solution0", "[", 
        RowBox[{"[", "1", "]"}], "]"}]}]}], "}"}], ",", 
    RowBox[{"{", 
     RowBox[{"t", ",", "3020.75", ",", "3122"}], "}"}], ",", 
    RowBox[{"PlotRange", "\[Rule]", "All"}], ",", 
    RowBox[{"PlotStyle", "\[Rule]", 
     RowBox[{"{", 
      RowBox[{"Red", ",", "Green", ",", "Blue"}], "}"}]}]}], 
   "]"}]}]}], "Input",
 CellChangeTimes->{{3.678102666302003*^9, 3.6781026884537697`*^9}, {
   3.6781027300049477`*^9, 3.678102745529755*^9}, 3.689364836503809*^9, {
   3.689369943079259*^9, 3.6893699478480864`*^9}, {3.689444176122552*^9, 
   3.689444193589759*^9}, 3.689444237465679*^9, 3.689444818597804*^9, {
   3.6894449212083817`*^9, 3.689444921620261*^9}, {3.6894451073742943`*^9, 
   3.689445126406321*^9}, {3.689445619240059*^9, 3.6894456493058863`*^9}, 
   3.689445878273481*^9, {3.6894463225331717`*^9, 3.689446366021287*^9}, {
   3.689446583251*^9, 3.689446617307167*^9}, {3.689446816652851*^9, 
   3.689446834065743*^9}, {3.689446888933469*^9, 3.6894468963889503`*^9}, {
   3.689448025926373*^9, 3.6894480749419403`*^9}, {3.6894481189014273`*^9, 
   3.689448125723873*^9}, {3.689448281320322*^9, 3.689448314959382*^9}, {
   3.689448746926405*^9, 3.68944875303688*^9}, {3.6894492140446997`*^9, 
   3.689449274284787*^9}, {3.689449324856962*^9, 3.6894493332313423`*^9}, {
   3.689449394976952*^9, 3.68944941093832*^9}, 3.689449442318227*^9, {
   3.689449609953537*^9, 3.689449623299925*^9}, {3.689618930198587*^9, 
   3.68961894654841*^9}, {3.6896192501552067`*^9, 3.689619255330673*^9}, {
   3.689619354864779*^9, 3.6896193643823977`*^9}, 3.6896775389005957`*^9, {
   3.689677796580846*^9, 3.689677798441361*^9}, 3.689689511614069*^9, {
   3.689689739605343*^9, 3.689689758778376*^9}, {3.689689959088375*^9, 
   3.689689986015338*^9}, {3.6896901189818583`*^9, 3.689690143661107*^9}, {
   3.689690420565365*^9, 3.689690459229034*^9}, {3.689690531477366*^9, 
   3.689690586652976*^9}, {3.689690633694481*^9, 3.689690634464344*^9}, {
   3.6896908639568663`*^9, 3.6896908824748096`*^9}, 3.6896910108272943`*^9, {
   3.6896912786058683`*^9, 3.689691281272025*^9}, 3.6896913499571257`*^9, {
   3.689691396470644*^9, 3.689691402544693*^9}, {3.689691457182247*^9, 
   3.689691457238921*^9}, {3.689691587730052*^9, 3.689691611647882*^9}, {
   3.6899598930233393`*^9, 3.689959894075378*^9}, {3.689959930229287*^9, 
   3.6899599768853903`*^9}, {3.690109960606179*^9, 3.690109967254025*^9}}],

Cell[BoxData[
 GraphicsBox[{{{}, {}, 
    {RGBColor[1, 0, 0], AbsoluteThickness[1.6], Opacity[1.], 
     LineBox[CompressedData["
1:eJwV13k8VF8bAHBRSiItimwlCa1UIsu9JRQqFEUkaZFK9UtElkIqRUhF9iUz
CRGR9bGPdebOQtlJFCWUveR93n9mPt/P3DnnPs855znnrDtz1fwcPx8f30b8
+P93tIU+351IGunobSOvdJ8DW3Td+p+gZexMP7gHcKBE8XVDHHoD+T6j/h4H
uiaXRALaoai54Jo/B+Rf8lTn0C/2lO2DuxygdTo4eL+kkdYXil5d8eTAuwu+
1Z5RNPKzhZzPkv84wHCHx+4xNPLQLfrbPac4EOJ6PbMmgUZeuvDJpF6dAxct
8/OZr2hkeHjW233iHPAtdQsufU0jHzx82ug7wQYNAeeZhRk0crgmb3dGMxvm
lGaMBd9h+/aWH/Py2eCwsWSndS6N5K0Zyrj8kg0LM6e+RRbQSOGVXqfFbrOh
UKrWN6SERh74Uzvnb8MGkdPs7PZyGnlEW3pYSJMNV+9freuqppF9YqX3g1ey
YZmmfxqzjkY+vEYVbPxBwZ5LF0u60H7Gc1cufafAIeYwNYKeK4lMyhik4P08
ybHl9TTSrrImbMcABVZ16VrH0SvWf7i4u5+ChJMf67rQ3i7LNBS7KVD1VhkY
aaCRzIX6PyO5FJhVUBtWsGhkxFNuZtwHCgQPmaxYj06sNX9Qn0dBUTODbwd6
IjApdyKXAsXBkjZztONytRXG7yn4I5YeGobOVFqf9j2LglenHs4uo2ikus6d
I8JvKJie3tskxqaRxp4qjoXRFGT4FZevRSvRtN6xoig4K6KZuR29RM1Kufcl
Bcy12x+ZoqOutkUsjKQgyVB2bwj6Dc/DzOAZBYeezaQt5dBI5edlZZFBGN/2
bH9RLvavO5rw2IuCD5GPauTQTzZtFrjiSQHFf3aJKvrUs0cqJrcp4GtaGX4U
Dc5tpYLuFJxyd02KQDtl58NlFwqkyzXL5Xk0krNGI3LaiYKIo6Vz6k00Ulup
7NK84xRkFkXoHUDXnyvrzLGgoGbD9ftW6AVftmefP0bB5OS6pZ7omXkLrleZ
UWAZ7Sdbhg6zE29yNqFgZZ+BjnEzjdw+Yce9speCJ66NHnYfaaR079b1s8r4
vvncK9fQY+vP5N5WokBstuX0XfSUf8amKUUKwvz6DZLQ6XtLUgbXUxAeMrf8
K1qyZ1D/vQwFL1NV3zh/opHvH5sebBejIKXzWZtXC41MMYmxuz/Igq/ropnB
aI0LPYZ9/SxQOpdYFod+Z+BlqNPLgtffM2hlaEo6/0BbGwvSphg3FrTSyG2x
Km6NDSzIWj4jHIQ28SxM8EhnQZHBKe3oNhop15Xmc+4iCx72zCxOQ5+d8Di5
9RwLLD1ftBSiE6VuFA+fZsFIFuXahs42Gy84eYIFCjJ6WWvaaeQqaz1mkwEL
Hv/eqBiJtr0UK6ctzwKr4MoxOpp7mRt5V4YFisr2FR/QD/TOjBdLsKD01MvT
n9DGry82r1nKgrHaJVGrO2ik62eFAfs/TDgZP7r0OVrhwNWiRRwmKGkFd75C
90/2rE1vYMJYk0r6e/Rzg496BgwmBAufNWpCGyTUbLMsYkK5a7P/yk4cvxwF
iW+vmKByqHA6DJ0yGbEyzZUJM9P+vU+6aKTzksh5hiL4u4v3ogR08rx7GQ8W
MMHqp9uWd2jJmJu/c2Yb4cNnJzce2nE8KLl+qBFc602FJbtp5M1fKnv7Gxph
NFp6RyI6T9Du16WARli7etWJbLTJ+lsP5b0awTR0qVclWtqqRL7oRiNk3ONn
9KMD+ZXmnp1uhMvO36w39aBn397kajTCNyLHNwfdv8T838fPDSBRkE6rQo9e
EDJ0/tgAhjtpDc3o31lSTW31DZCi9HLVNLr0yKpVmjkN4LDsTqrOZxp5LfDY
2i7fBgh75M46jH5TI+S3wrUByhfcGLNDKzeV56662ABrZ87p+qKrjMNv+R9u
gM7PxpxqtINLunDLqgYQtdWf/Iie1/Fyid2iBtD5qCs9gA7YvzSHPl0P0fWq
54V7aeR05uq8O231YJ2zeuYIWq7x6dNl0fXQdK93XQt6mZWiy4BoPYQcvyE/
gM6zZxcumq0DE2WB9dPo1h6hZt5gHVQ2yCtIfsH6eu14r2NVHbxbcUbRCp3W
nfB3h2sdOPeNKl5ET0g8v3TZvg5U8u5udEczYwJ19pjUQYJ1glIk+tYlwb33
19ZBSEK3SgtaMogZcauiFkxuXNs0gA5SpWAotRYW6fNtnkaP0mSDm0Nrweeb
3BbJPqwPMpb6Q7a14LzNbpsV2tN1u+7jnzWgMm9420V0raNx9gxVA30c7+3u
6OH05i+v39WAjWusaiTab6f0ldQbNWBc3LGjBV1vlVC+/TsDBJ9c2TmA3qky
3JFSzYDy07M7p9ESf+jRIgkM2DNfRl2yH+tN7u99buYMmGhKU1dG72nq7LNR
ZkAWTXu3JlroijY19a8alIxtNKzQX3ihoktSquGL9A+Ni+jhdv0BG7dqiP95
W9MdnaMe9k/csBpWh0XtiUTHHeErOdNTBYItrdot6MyujqKj/yqhPNVJZwBt
0C0zvwcqwdtzRmcafakl/0yLdyWMy60hJL/i/L+ooWY6VgGZo68JZXR0gobm
2dQKuFyhSWqildetOSdqWwFfzlvttUIrOsEpkbxyiNcY2HsRLX4m0LLCthxO
Lnbf547+ZqRMZ86VASc9Qi8STVXWPdm1swyCfZT2v0ar8SU4v6gqBSOzD/vz
0eFBF3wtTUuhbOyjfgs6MX5vlG1sCXS/qoweRDs5P2pjOxXDP8us33/QNW7Z
T3lyRSC9KNZI5BuNlO3qXuZRUAB78gMTZNEy137J2uzOhxNOblPb0Ibr++L9
w/LAVerskb3oN54Leo4x3kN4g2mKOTqjs7P6MpUN77x0Zh3Q3PVSwU9pWUBt
VTl2E/3O9d9ey0cZ8LNr1ZsAtGmk+bmL+q9hSagAfwTa1Yh/icDlJNi0b+TE
azSN/xNffGskGP1uf1uANg44kWjcGwCOybWCDejj9FF9x6HrRIBFrm0H2uWv
q7zw2DMiWTAp5yd6hF0cJHAjmSjPeyLMN4DrU2vAghGcQXQ7ep5Zhn4cXCEk
HZpDSNdbiO1Ei/MnG444ALHHc98FffTVcmXizfFy4sSWbSWWaOfdvU/leyoJ
104pcUf0gLT37F89BvHsyaLL7miFa4z9hbdqiRxyvDwQHXInOOA/j3qCM9oj
GY1OsZnLO27QSIwkMq+lozXnTpQatTEJ0WOFjBJ0208dgXxpiti8gC5LoX9v
2NYzlkkRRrnhN3vQr769adm3iU04Xrjb8AutZvvKgXrMJgIknNfPH8TzY6p9
zp9mNpFca+0hjh6ULIf9whyi3MOQrYje2WYotHcTh+jetFNJA90+LBcRqsEh
/rWv9TmI9jz2Mrp1J4eQDhZptkavVjnjXbSOQ+whZjZfRi8vPLKBycchToz0
+3mhc1OZVhFcNuGWwG0NRjto9a4Li2ITz81LVePR+mVcQVlrNpEjkP4gC52T
Iy33QIxNcHIiu8rRHX/Hm+aXUsTIuQB1Hnrs7JxF5kWKEF19I6gP/fdFwdFg
UcxHjd2XCXTBaSEpcTsW4aiiGSb5Hcc3X0lYldNIBLRtGFBBO0xGJ60TbCSS
Hy8ntdFBSuqvhnY3EN0/vw+dQk/qLp9eEFlHWGXHHkxGi1kmNfPOMQgj7fnz
tv2gkYuVIix/+5YRoQzZhSQ6/8faNPWWUuKTuaaIGbr6xhOHTrVS4vxFZ8kb
6HAlhcJj3cWE3/NPqnnocgfe0pPr8omikbQzxBDWJxFVp6GUTELAk+FoinaJ
D8yzPP6WMFr42dkerSHE4Fd3TCc+yay+7YcecfeNMYh9TYwb3X3KQKe6R6en
HE4ktr6yqDzyk0aeNwn2mHfoLnFz+7W60+gqCdUeNYYLUVQYSF1HN42Zxyvn
nSSMOND+FO2VwJjqHHKBC3PK4x/RRX1iulIeTyEjcP+fb+gzsn/7X61/ARPi
dvNm0E+HhiQ/t74E/83hItLDNFJgl2danXYCxFv923AaXWHym4+yeA1fv0hs
vo5usmiM+eXxBrZe26Hmi3bsq7y3KyMdigMcdZPRBbsIH/F1WdCazbH8hqaN
V/74sDoX1hFDNtPo5o+WARlOeeBYt9Bh8QjO/zw/77mqDzDRrX11M9qlW8Yj
MLwQVojS7l9DKzcUOFClpdA/cvziHfQlcbLqkFsZFHAXGYegJ8cj3i7fVg6n
I51EM9E9rlP2afEVkKGw9dkwenlNLOngUw2+C7tc59D7DQao0B0MsBh8cmLp
KN7HkgPSHvcx4O/bUalt//eK+xf89taCkdb7RGc07eA/qWfsepCVPe/vjfbp
79orfLkBRvlWnw9GfzHblnSGvxEiqm8pZ6DTrjJFLeSZcOm1snAJ+mp39yv2
GyboPm790YjecVtOaXQ7C/rMtDOH0FNTt/SEV+P5f+dQ6Cza/Ri/+4qjFDxe
HXtD5BfWy4XXBScfU6DWMae+BZ3cUtZ+eYaCO44VxZfRIomDTLliNhwzdonz
RC/myu7nH2DDxq0b7j5G9xoWtS5fwQHm74D9aejUM3tyf9lzIKF5t2IRWvLX
JZt2vL+65H9b2IAukDrRo5TKASkfo/rv6DBJm0C5Hxz4af8n7Q96tjbvR+9i
LpTvTwsW/o3nnZTj0YQSFxwXi5pvQm94EnRq+BQXtIdKdmiha/hl19vc4sJS
6qq4MXrjyUUBoSFcyH3G/uSEJjmFof7FXAi85Vvggb4nNBN+gsMF25M7ogPR
WmeXqsn3c2H+umd2qej4BzIysJgHHwUM9hagC73Vg1KkeJDaPyFfh37+yM7k
zSYemKWd6B9AS9Sl66ge5IHCE6GaafRhi7yRCkseTF0veC00hvfHFeHM5w48
qD926ZEketZBezbrKg9id0tfUUa7CCStkbnNg//WNB7WRHtYRLp03eOB/qzX
9oNoTfacGV8ID36Ud/12RIcYqsTfSuSB/L2hTR5o3QSvV4/e8OCE4R+HR+ii
xtd9c9k8CBYSio5GE/LbM9oLeVBZv4qXjv5KZxLKFTyYCVJYAujyGttLP2p5
sN1UbT+F7vYMidpM8SCKdyjnF1q+IFJPp40H1POTPwTGcX+MYW6X7OaBoNVF
BXG0jM2zKw+/8EBbys1GEZ1/X+jC028YT4d/+G70VfmZ/do/eECPC2s4gC5K
3/fowTAPOu3j51ujGZdvpnj+4sFKhQztS+jcRAUBmXEeGPUXunii1z1XnOc8
yYM79Nq0IHSg9vG7N6Z5kOv08UssOvlLsbTqH8zP5j7pTPSdoeRLqX8xP8O/
jpWhX/iOLuidxfxk8QVx0Bl2RSad/zA/N0SretFhawZ2xc1hfnZJz46h0+N0
3yjxNcH0pPIuwQmsZ21+z73QWwt2X1mNflei3xyPPuup/0oJfa48YTgc/VL3
aIcm2l2d0rFBU3z24sZogc2tUtPYvmCF8yEbNHdU68sVtPY9z3tX0G8P1jOK
8H3+Mwws9kanTx7I/orvSxeKGH+CLouyDxrBeDrrX21JQHc3lWm3YLwrg7PP
vUP/0KbFJs1gvkzLYirQNwOEjpphfu4sZzXx0AoP+D73Yv5yee0i/egFV2O5
NhOYr+eD+pPo6JVmb4vHeHBcSjBXchLXz7RNjPYoDx53rPipgqYizJVtcbzK
49YpaqNFds4VOQ3xYKuCzvNTaAlnnySzAYxvi4trErrcxcbaCeeH9vDdjBz0
Bo0MPbFOjC/rSX8VWtl2pi8V51PHrjeW39DEH72rZc08yNH9rL5lCuvdrkfj
AQ08cDA1ncxFW8RHmfzO5YGi09hiBtq4oFntVA4PvvlFyH5EF4m011Vn8eBy
Xrf+JHrmvKtqWBoPXGSvh++exvfZdCdcAteL/49Q1Q/o0gsndy4P4kHKA+6l
/Bk8P9QZS+fj+nRMdPOpRX/fI3NUzZ4HKkVST1vQt4Z2paWf4kHGsEPBNJp3
R2Qs1YoHeZZji/b8wfOT/O+B0iM8qFEQTylAM2xrb9tr82Cw1LK78C+NXDPT
kBu2mgdNOUpJ9Wjd9lSjC+I8KKXPnGtD28drntddwYPnIbHfZ9DRPZLbxkR5
oHe6f0JzlkY2ZPt/9hLkQfTcTZEPaJVmfp1FE1w4rPtsT84/Gil62i/jazMX
NNUuzFagEw87bRJq4oKComYpF/2rs6JnM5cLMyId+r//b2vBnx4sLtA6FMzU
5rD93yabVGu4wOeVcyETfdhR+5xAAReyCrnhaXx0Ur5i9oBSHBf+BfNnFKPP
zwkWXIjhgskZVQYTfdNNzOx1FBe+LXoyPfJ/M9x61CK4IGtpdGrXPDq5NUl1
nV0o1t+R0o0laL1Nj5sk/LngsCGjgMVPJxkzuZumnLiQOdXO7UZfp+kevnkR
+6sXHhpFr0x5oTh2gQsv/7sot1KATmrkev6YOMsFChT8T6C7E0zcxOxwP7CO
OtSDFk3N+BlylAviTx50/5pPJ5NPHxzM1uHCz/xDTfwL6KRV7MXCW9pcqPmy
vG45+qv1zWJdLS547onJVkN3PY42YWpw4UtfVsB/6De3DOz/7ODCO+22zb/Q
I+FbSh+pcMF0cIv7qCCd3GdeJOwugfHpc5eNLKKTvQWXW7dMcqD6yLjNPCGM
P+dGlPQEB/itV9OXo3V2Lj28ZJwDt51P6u5CP3jIvvvzFwcuv+h18kA79W2b
Lv7JgSMDvyvmL6aTZwbduu73c2Bl0EpXSWE6uYqd+qm4mQMxPIvWfSJ0cg0v
TOhKPraf/4p3FH0hM7sl9AMHHGPGmWfRPjU7DPPyOKB2/llFAPpdU9aEQC4H
aiZ5aXXoNk5McPI7Dvxac8zHXJROJl6a6JyXxgEDe3OFM0vppNyWAzs2xnFg
eOiw891ldDLpZKv7L9zPzQc7vrqK08ng5bFMtVNoSJ4qk6ST37XuvvyqzgEH
t3nDFTJ0UnJ6KsxLnAPZ+bzMrHV0siRv7EbLBBsSeF1C4xtwvDt2e8p9ZEMc
586BYWU6abwydHR/ARu0XlvJElvp5J/04HCJKDZ8PVPToq9GJ/OSp4yueLGB
m5J+WkOdTuYYhifI27HBpqLO+84eOhlp8lhkgTYbJsq9fH106eTupx7yghJs
2BLlKMPbRydbrp+Nr/pOQe5afrk+9JLOa9VCaDIlau0E+t+t/64eGqTgWBZz
vYQenRSLmm/I/UaBJ2Onig163oufY5/6KKj7zbf7C7r758PH9V0UOJpEmo7t
p5P3nv84ZMilIHm21m+lIZ0UH33hZfeBgoLW6dMK6FepcX8e5VFA5Snr7kRn
afmy83Ip+Hv94dRR9JSX/h2R9xRY9B+48hStk1dRm5lFgSCLYbn8AJ30ezor
0JyK/cVXKYsdpJPNtWt3hUVT4O01LrgWHVu8wYQWRUG49YYv2w7+v//o0MKX
FJSuvBd7BH2gVzCxJ4ICyYf7VzxBW8fdzVj/DOO5XvFXxIhO1s6+WeYdRMFm
vTKWsDGdlL2+eO0dL4xn7pCADHrhVx0/e08KZIpa1bei4+RXvN17mwLRXWMx
pujqlGXH/t2iYERx4+Vn6JcC3g8dXSh4vzhokZwJjuc6qwP/nCjQ5ZzYq3aI
Tg5f8/steRzHI7jPRQ/Nt2p3KdOCgm3G/9GPoedd3/3r7jEK1lY+WuqGtr3r
6dprRoFAbklHITo5/E1YmAkFNZEKHvqH8fkaNj1mLwVm9iPvThzB9XUs9vwB
FQosb64od0SnySymtylRYP1QnX0LvdvHYv6VjRSczfIcjkArGKf/eahAwa15
Qptb0M8Zpo5pshTEJqx7ZWVKJ1Umjk4EL6fgR4/5C2szOmn5Jtn04CgLRsdv
pjihAyJ3+n0eYsGEUOR7D3Tkf0fuuQ6ygE+ti/sSna0WUxHcy4IVvpfE2tDb
h/6lejexYI+8/8OT5nSSa9dhcvgDC+6feX/b5iidXLHeMkzdnQU5poJ7LqMb
p297y91kwWfd41O30c+pULN511mgKzXtEoWGN+Zmbx2xf662cyvaQCRpz7vj
LDirX3n6xDE6yUsLiSN2siBsh7icIzpmpaNc2jYWlK473+GGjnw3xCe2iQXS
/xZav0Db8N10L17HAm6u8dFmdP1Q0I40URbsU+LqH7Ogk8cmN94v6WfCtVUK
88+iZdxeaD7tYULs/JvlN9CrlbRO2LYzYbp7FfHU4v/zeb4pm82EzEhrDQ7a
Y1de844iJsgJf1YxtaSTz5qsl0IwE/4OjSw1OY75mJ+/JkGZCY8LYxVs0c3m
ogK78f4j/dBE0xldzbu2MH8NE3QU6GdC0EGHVv7wEWaCt7Xdex76aKJZu+iP
RpjHaLS2PYH7WeTBSx/pjRAWfvuqM3qF24WWubhGkD+j7O+DFmSejhF50Qj7
Zv3TE9A3t4uNN/s3gv8Obb5+tFtt7L1ldo0gGJ/6ytmKTto5901EizTC8ysn
CnzQ2YY/53HxvqaoJcgKQd8+kPu7d7IBDJvtp96hz2UbWT7taYAHSySNJ9E2
DqJOS7MbQKK12m6RNZ2056zXm09rADrNxUUSzXS+lt3wsgFq91ExWuiBaLYM
724DLHa/P+KDlllzeDLqUAO8NNi1IBT9pbX7rgjZACoreyUT0aNs1UUH1RrA
+K2uXiU6oeChjsSqBnjcN/5s0UncX+PkvYda62Gp+VmtUHSs7VrNH8frYbMb
fVMCevD3yMvzhvVwIPqHVBa6zDe2/4V6Pfj2u/yl0J7JwmKrV9bDmMe9YjEb
Otm0x3fUsL4OxOJr09eiy59rdO75UAdbqkRit6PP1pk6sZPr4PzS596maL5w
+bQOzzr4lJRChKC9bDcVSirVwVjN4LZ4tHPC+9XsZXWw7OfWtZk2/x//aUrs
D96fNfL4KPR7S9ZZiYZaKGpglC21pZMPfZsNGRdq4dOo8Ds5tDaXySEP1cL4
KtPEbegFTLuaNWq1sNX+k+8RtIptyO6P0zUQP/5N7wk6qyth4Zs7NVC0ZsvO
OHSBflTO2dM10EJcV3iLzjWQnd1L1MDywOn5LHRGqo2v7gwDtr7VGe9ET+zq
NTrQzABj3t2+n2hiicDMwSwG+MsurhY9RSfTnZ/q8J9lQLze4VxZNFOtOTJa
iwHFjmEpW9G7FMllk8sYMPFuzf3DaHWh19W0gmq4aLjpQDDatslBuGm6CgIu
X9WIRTvcs3M0raqCxNBspQx0jKJja3twFbS3aQkx/9/+ny6lNKkqmOK7M92B
DrS/9vB1ZyWIK1YODKFbx31UN8dVwuFrJnUidnSS+ro5balEJTg9CymQQYs3
1t5YQlXA/QJe6hb035Yl1VX+FVA63/bRIbRFTHTIhd5yaFdOuG2LNv+jaFL4
uBymD/dduoJ2agy4GKdaDmqRV0yC0Ek3HtcEXC4Dt8Y9q+PQ7z8F+zHHSqFo
3qLPmWh+w3JxtZulwKfelFaOzv+ZQn/VAqDvlOjGQ1dfpZmefl8CgbFX9/Wj
fTWW/7fvdjEwOdoiU+hhZcW0l0pFcELrY6LUaTq5USalPnJzPsRcTb6yBb1D
1IFnfDsPPidd1yDQCwavrrBMeA+Kn3QFzNBlnBtabRHZcGnJEuYZdMyC+4lL
TmZBJtkS4YJ+8cxUXb00HcZcUhwC0Gmd3/Uf6tJB8/WNrRHo7brSh9fLJoJ3
Bzn9Gl3cN21c8uI5VCwTrSxECxp8K1R57wWLDNqCG9E6Nifc6Nm+hIkH3aoL
HVEmeX81RBGhGTcVRtF3uS58mzk0ovnzvmF+ezopIVPUc0g1i1izWqxgJdpV
Vb6BzMglkn1Sj2igrYb7net6SomBbLc1RmjahUCmU1AFsfXb/r6TaKgRm2wU
ryZuSC/PvILu+LAhXe96DfHBtMvDB+3yN/P1psg6YtY/TT8UTQbKiNx52EDs
y3cXS0Irxt8yPUQyiYAhg7YctKQImaFezCLq161MqUablatEPLhDEWKWPdc+
oT/G/IuoE2QTxwIztAbRgTtTBUP/YxORJbcF/6ItI3NYhlVsovPXAbbIGWw/
ebzdn49DrN+4KloOnXpWz256A4dwPNl7XhXdHZnFO7ebQ6Q/yVTVQ4savpMK
UecQvyq8/h5De9MXE1r4/O4pI8Z5tN+Rcx/WLuAQnpslwm6ha6tezg1+ZBOl
p/tsAtHqovUGqnFsYsGzdxuj0aEuI4SLDZswqvX5lY5+tM+iXWoZmwieNSkG
9D2GbsfNEoqQOP/VvBddsHTQdHQhRdi+zJEZR3dKU9ePmLCIRObdb4IOON+f
MMzcfJnEpt3S3iro/8xud8t8biB0F5m9vo5e5c3XpRVSS/hpy7r4oT0+75p2
Kq4haq59132GvtYcWhj0g0GYtdzjfUD7LR/XvG5eTTwXORpX9///R3HvdT6s
Ilr3rnVqR7dm1L+Iqawk5FyHdv5EK+VGJbXyVxJnUwvm5tCMoYONOfsriP8B
Dxdt4A==
      "]]}, 
    {RGBColor[0, 1, 0], AbsoluteThickness[1.6], Opacity[1.], 
     LineBox[CompressedData["
1:eJwV13k8lF8XAHBkS/aEkLKLFEXWPNNiK20oJUm0iBKlVBQVKskSSpbKOqOQ
nYRjy77MM88IJYl+krIlCsl73n/4fD/PzJ1z73PuuecquJy3OcnFwcFRi3/+
/z/xgBlH4BM6bTLih/PFy+2ElqnvUATacpWMmUV9B1Gpmtn6DC2iLq6/y4dJ
7BH5kP8KXbIofc16nEl8+i34BNDiNyXbZu1IwqvfNKAD7RH/cNeeDJLgaPI6
+en/413P6XD5QhJReSm7xtHbJUr/nhBlEYrxbJ1FtIuAaFuEJovIv8UrLRJP
p3m+HNyros8itnsY/JNH051KnM7osgi2rfuX9eiXDQ9Uk5RZxAmTxGZTdMV3
f495fhYxrdyeuwcdZxLnUzRAEiFCHI+d0CvSnkdO5JOE5IzOdU/0J31Ttbpr
JEHvc3W9gdZufUQYGJOEQUOsVTjaS53xYMc0k2h81bDhKdqy5E5rRyaTGAnU
/FuBbt1EfqPzMIl1SlMxC+jSV5JaivptRP7pW/X+CXTakLS0/SubBmLbvsKs
MHTue2/XgYR6gjIYepiIPmX6VNX361vi19Kdx8rRvzW80q6E1BH6WWJ/5tGe
/sIvqoeqicaY7X3LEum01HohRVPzauLQ9Ut1suiji8EhBYwq4tqenkhjNLPl
7uF3PyqJ8onna/3Qpq+peyany4jdPSyR++iRa1Xj8ravib5q7pl4NMehIHvO
HaXE4kO3mjL02dbcFkndYmKbnvaROXRKUIV8oGU+0XAVwq4m0Wmij2JunNHJ
IMq27mkKRXtus5hYPJRG5Cz9yJOI7rBL/bk3OIWIeTJ3oxL9zqjAci07iXB+
ree95Cmd5tY7uTrhQARhe7MuWwJ9Mj7bdOW+u4S5le2ICvq2grTGt103Ca0e
L1dLtFJf+86YkcPE3J+XBx6gZ7ZZVtub34PRKqOHT9GnXuxkrLKIhP67Te2v
/v98l+SbNTPRUC/91YKFXpD0EvTzT4BoA0UjqWd0mrf9T57IV+kQwpF3WR0t
7+Dv87GBDtcaiQJDtOOMZbP1aCY4Hzq6zhG92UM9wtw1B9ZdiZNPRlcr/nCM
5S+E1TS1I/no9H1HXcTtikCcv/hxLTrpb9L4eUYx/HlMiQ6hU9WeRRz2eA1v
S4SXaD6n09aW/BtZ2APg9DvoayG6m397RO63t7AflivXoz9yMt7L5dbDjjsp
zl3ox4WPnbf6NICGVFXPLFpyP/WubaoRfm+ebzFNptP0j2cpKL5tgZF/9/j3
obN3WkYYebZCX7202XH0+7cDnufE26Du4ObK2/+33+iWl7vaIfKyd24jmvs/
tauiNCaIPnrU2I1+tchU4vJnQkTRm/5h9M/J5mNQxITwXzxiS1PoNLOwz2cq
FUkQktBcuxLt8WDGQeIgCWGb9m1dixaZDU89eoeE+xfiva3QVkm9sfODJAg8
hHuH0UdWHbvgLsKC0LwvyWfQwVUGVzgMWXB3Yj3rHrpx3vZhTwgL+EXtRp6g
Xdyinhm8ZMGdDVe5XqDLFAzTZtpYEOJZu7EZLbjgrdIgTAFv+PDO9+ggrS7u
6XUUBGcLuY6g44fcQkutKAj6YR8tkEqnNVk7KOsFULBE8PpLGbRAsVICXxwF
tzRTajXQtZZRVMorCm66/5jaiT5mvvaNywcKOELFBI+gPfKuRT8dpyAwc7Oy
B/q9/fw/JhcbbgwH2t1H838/oLlDlQ3/+DLOJqB5ulRVn2xmw3W1lqCX6PqH
Q3ZC5mzwP7WiqAUtN1CSf8WFDX+Djdo+oGXO0vbcPM8Gv/Rj/31H9xYffN7q
x4a5uqCFebTw96E0lztsuPYlc4VgGp2mnvZodudDNswu6dCSQy/V3WXwIJEN
V5R+ma1Dn43TTtDOYIOvi+lla/R6RaGsohI2zNx0DXdEx1TrhqUBGy4n3804
i7aoVb4g3MCG6arsSn+0e+Nqo9k2Nvj0s96FoQdONuS4s9nwa/H3WCI6WUtS
we09Gy6uXsWXjRbz434184kNF5xO67ehDU8Krv/wjQ0/r4ft/Yj+LpjkYDTG
Bu+kvNOj/x8v+fbZLT/ZMFH+LmABrVVWlD88zQav3vnHQul0mkFD0zLaLD6f
X5O7Ch2Vc2m7xV82nJc1b9RCfzhwXoVrkQ1jRh79W9BMt2gnH85O8HSI/LMb
XWRZvj55SSeMXS0SdUJnLFhV3ufphHNP3qt7orufJurp83XCj9JF2g308TOa
eRn8nXC2W/lwOLovfudM79JO+P7byvsp+s5yo7RegU5wlzp/LwcdrSjjwFjW
CSObY5Ir0RMf7hdsE+yEMwdfv25HD/wUFs1Bi+8TvNmH9kn93vYdXWZ1zHIM
fbRJJ4RDqBNctueL/ENPJmfuGMPnAlt4uoQy6DR/lbKZYnT+5kNPV6FZeldt
HdFHtF+e1EInC/oJ9uPvc2v8W7cFnTZoS21HZynt/2WNvpQXuecexmu3Ku2N
I3pVnN/PPJzPguTvW2fRF87YqQDON0N0505/NMPHcXc+rscegSSxMPSorHJ7
GG8nzCyZ6E5AD34XGt6L6/dsYdvzl+h9VSq1f3F9JyaG17egvyfoH5HG9Y8b
MZ55j87RH7O/h+9n65fwihH07qMS3sMLbHjYpWstQMf8d04u9Jljw6bKwDNW
6Nsv6Yl9mA+9JZT2YfRTv8C9PRNsCMpT/eOGXu+0qaER84ed1hpyF+0jPFJ3
dwTz9750WgM6NtbwdtJnNsgHe3h0obu1hel7MR8bblRu/IpOdG9Wn+9lg/SF
E9W8DDrt4YPfcrRuNrw+lNtnhn7qWdn9oB33o4rlyjq0s9/Fu3fK2HCryje8
KpNOW0nkby6JYsODJ2pZJHphuwvv73A2xF3oahpAh70c3WEQxoYcZX0enhdY
z07eD4AQNvTcnfGzQndfuF09iPtZe/+lMyw0yWN5/9EpNnz8fGHHl5d0mpFI
EcFpyobhMkWXaXSJRQY70hj3TzQrgDcL88+m56ySIRv4zTe+UUfnPi/I3K/L
Bt0Xkzrn0BGPW06xNNgQesFr9Qx6bnVP8AlpNhgs8Zzjy6HTfsWeolVMU9Cx
qXBKCv1l/vbW9ikKTp2Y+6GG/iFRmvl5koKYtyGfLNDDl76miIxRMHnnWd0d
9Ioqud47QxS8ECTD+V7RaZ0SUXeGuiiQk9RV4svF8+iHtKxZOQUF5tfkpNC3
I+sfJJZRsNO3aoUa+lhZxt/pUgqudFvzW6BjPNurc4oo6Iw/ORqCXqOvF66P
9Td89eMS3jw67bPDlZOpKRQsqs/t4s3H/aDV86g9lII/BkkJUmh1E4Ee2j0K
flrSvqujTW4J/yu8Q8GQW0joLnRyTf9AShAFrQzxpki02OT70pgbFMSpa5rL
FtBp9wNE89suUKCj7kjTLqTT7v15JRvgSIGGwWLEVvQL6Zo7akcoULZM+WSD
PtNL+pCHKZB2G75xCb3s5sGGtfYU/KP7VJShd0So8fzYT0Gz2gMjsyI6bddM
dV6hBQWuapW6DsW4H6ry6ea6FISIRWzyQEfdXiewZhMFjPljG/3R0dWhSXM6
FIx1cGo/Rf9VCj1QsAHX64qZ5gBaou2T5iZNCuJdJDWm0BwndhpLalBQYf1V
nbsE34+1wbM5dQq4FO6pqqLF1mf3NKhSENbUquCOzl9uXXFdkYKcgqQ1fujL
E3kZlxQoIJM8V4ehD9i7R/qsoUDyguiqHDRngd1ImDwFz2XspH+iueK5DqrK
UlDDrSK1pJRO0xR9xDoiQ8F/Y9MrJNBXjHrex6zE9at9vHwz2lon+7SwNAVF
Hh+Er6Fba31rlq+goPtAltB99Je6n8X2EhTMEdcFE9Ghn4NDEpdTQJNYLVCJ
ful66La6OK5nuQsP12s67XRY95ilCAV9QiPz99ARN76/S11KAV/un+EnZXg+
n1XgPP2PBW9km25FVmI9N3/KmcFkgZAzWdBbQ6epdqpVv0lmwfk755s/1WN+
8JxSEvNngZhhUFZ7M54fzpvoRUdYsL+WqbK8g057Uvg8/ZwJC5K1C4KEKZzP
Dm65UQUWRFxuu3asC/ul4rg4Bz4WlJs7mSR+wPW95p7aOUbC3GzQYMQnrC/r
zxuOdJPQGTyo0DOI/fTHbP/KahIi7S8qfkMfKNj03A1tvXaJ0ix6R451vTi6
rlVReeUXOm2DN7nydBUJ+ctdVA+j73rbfRAB/H5yv0YPmrl8JPd4OQm7Kj5u
6vmPTtvTveQ9TwkJvBHndL+hVbWFV+YWk1DjvKA7i5671XzQAW3EvWrzyiHs
5+5ktuUUkaC+y9HgMLqpjUq1L8Tv97w36UGbPg2tYuSRUP2ry6znK/b3isYi
5lkk9KfXJY6grW5JGg6/JOHfwbypefQAh4NlKNrodWiy/DD2v6HavO0vMP7r
WxZc0Z17xrfYZpLAXK9hdwlNsyppn2KQMPZJ8mUIuu76uZFotOa2iUOZ6F2Z
NYosOgk7p3pflaG/Ww+Wn0e7pTXxtqL1O2Vrl6HTeFMLx9A1lWrpxhk435KI
ZRzfsJ5crrFvTcd43fxdxNCr9Ryc7ND/Vp55rYje6fjkRXsaCXItB0R10feZ
qpmb0Eb+206bof+VKwpdTSXhkNaGyoPo+kDLtocpJFzuk13hhvZ9Tqu7lExC
bAT/2atoAY8cJdnnJBTSpmtC0blke/6tpySwJj+vTESf5D1+Oj+RhImUdq9s
tCiMjBTEkyBs96ahEn10SKMhKo6EdTwMeSZaXeLu5QOPcP7FMZc+o/dckYvk
jSEhRNpTiXuETlNb/mHcLALn3+RwbQW6kvPx9PswnP81C1IVLfsyKN0jFOfb
uybACh1i5RAfFEyCbzL1Phz9edn7mTQ/XE8Nw4crv+P9NzDnSfdpHP+DyjcN
tH66xczxkzh+mDjNBN1w3aX3hwuu59j3USd00qBYCr8TCYcLnlqloe2HVdku
dhivCTfnhh9YPw9KCixuJSGqQZ6Phr451M7zniCh28ZQaD/66m6XveVbSDh1
xnPlRfTF/Nysx4Yk3H7UrVOC7vHuEs3RIaFZYUq/EZ2ooajbuIEE8Wwh057/
f36dW+aIFgnPa7ftnEcvbt8QYalBQvlElgsxiudrpK3NaSUSlvg3uO1Dn2iS
NqlVwPj4BjyPo60jQ5aprcF4Vkn53UYbvtszwLOKhOmdN6Mb0Iomgy/lpEhY
n36gbu8Y3jc9aD5hgiRc0vZqdkbfLc7xO7AMf+9NKNMbPf+aNq8kgOOzoDca
/WL7DmDykXB6ce10F3psWnThxBKM9/A/FedxOu3ad8rTfp4JX79Ir/NG78tO
4jw1x4T1Xps23kKvtt711neWCRUhbqZp6NaPz06m/WbC+wLWweH/P8927ZL/
xYTlwvQ7XhPYH10vGgocZcLQhP2ZQLS+/2OZ2h9MKKP4d0Wi3U4pveRFOz9x
F85FyxvLP40aYWK/sj52HL1m25alRV+ZsNO4KMVzkk4Lf7LsrMoAEwLdaivO
/qTTAq1LY5y6mPCj5tOU2y+8n9y/VlFRzQTF4FHNa2hurnyZhSomHLKYd72P
7uJU5TBB17VIsrPR/dbnDpdWMiGBvbvwJ9pNiVx88QZ/b+iNj/807p+JPSsv
432TsTRuOmIG+y+ZKP1YBhP6WtK1ktEyo1uOVdOZIBFecDIf/W+ip+1HBsYn
3tHJRl8dHLmyNZ0J9rK8xSt/431xO9n5OZkJvFo+l1PRmca8qgvxTHDdt+93
8R/cn5U6TVFhTFB1/yXQgL6/K9m04D4Thm/HyXeh9QZ7+6lQJpwt6Tf7jc4o
cE8Xv8cEH3nvGP1ZrIdyFZwhwUy8X0bplKLLdOJjt91gQsZdyuP1HJ3Wskzn
M+95Jril+AY0oZeu7nom4MkEjXLZ6B708uTR/ULncP3HXctm0YYKq++KeDCh
5OAvfqN5nE/qZw6+00xoVF6RUYbu7rxuWOXEhJGqg/1v/uL+9e7X2bWbCZ2F
6qkt6GrzptT11kyoYsyd/IDeZzfVKLqLCY8in36fQy+LnVMgLZmw3XloxnCB
Tnsbd7B66w4mJC5eEipF9zfs1uo3YsIe01ijwn+YT9LBOfOqTDDceHqhFn1v
1iz9lQoTlFUNqyi0SDzj63FlJswJfTSbQh+7Y01UKzCB/lF5/8ZFvA/JfG5y
l2MCx/XC07nollSujJNiTMh7Q8VkcTBoPVUJjoVTHfAvnCunAn0mp7vSYaID
rF10GtrR3zhii+d/dMAwf8TsBHp2ieM6raEOkD+400mPk0E7Ktrpbd3dAaET
VWqV6EsxGlKebzqgu3ac1oFuZJnvKC7pAJXH8g796E1u2rO/Czqgaot/GBcX
g0YbGHx1OqsDZkL1J83RfetT9GcSO8BVJaesAz3wZVq2wr8Dcv/0Uv1o0Xfb
NsdcwXhblo1OottaxwNcfTog/sKZ1RJLGLQ/21tNRjw6AFco6BC6N0M/Mdah
A0wcEnZ/Rreu3y1nvbkDVkTc7f/JzaApZ2/nPjrUDmOvd3dy8eB6BA53On5u
h8Yv4s3iaIPV/mY2ve3gb5RUsBHNsf+A5ypWO3z5Ly/kAtotVnJGu6Id8k0+
rPuJtpWTOagR1Q5hp58rcPEyaNPF2V+977fDqYcnJcXRdK+u0KzgdpAZHl/U
QZewh7bMXW2Hm9HclDdaO3lf8OTxdtg3onV1Ep3XbCS1ZkM7aKyYOsfJx6B9
duRwDFBvB25aqYsYuumqi1y7QjuUxG6z1kH/JJcKGUq0g/xW+9XeaOGrPyS2
/GmD0ceBbyfQW3eUvyktb4P6GrMyDn4G7e+N1dE/Ctvg+ajAK1G0Yf9At0B2
G9htj43TRiu1BujxJLVB+VimhxdaYc5s2ZBfG4SaUWIT6PG1gY5Tujje3mlH
zqUM2m0PzmymRhtwOUgxxNHP5bW67q9pAz/PI6Z66NYbit/jlrXB2ceD7tfQ
R4I12b8/tQIjmaf4PnrRacgoh90K/71U40xCr8mNmzNuagWnKo/HgN5HtMX2
5LXC3m9TtdwCDJpTf08ix81WCJtaISKJnuajWR7waYXGBX0HNfR/S268uXK6
FWji/hNW6K/rNJep7W6FjcbcqyLQ6cKN039XtILEA4nLK5fh9427SvQTW2Df
483VGmhtZ6Z78/0WCEs+JGiC9ubtaRXzawGe4sQUJ7Rwl97XokMtMNOn3JGK
7lvesiAs2gIbv5nLFKGJ2bMruBeawXPK7WQ9euimlcmTb83wlS97fhgta3hw
6ePqZujW1lNfL8igDbJOeNw82wwSxvYXCfRx+J4gdbAZ9pldrdyHLhx/5qZN
NEPT4Qq7i2g91/IXXSLNUHbL7GYpWnFneaHniyaYCTvd2oTOH1SzfhDRBJse
35P6gE589rGKy6cJsl62ZS+glwZtFu8yaoIk9oH324QYNL+gDfUW0Ahcr9PZ
tujaI/ssPj9tBLek6fYT6J18fjseXW+Ejadia0PQ9s/uXFI3aIS4nf9VPEbD
7tYbY8sbYWG9XikDfSiplJ081gCNv9lZzegtMW/uPHneAFq9yvQP6HCNgDzw
bYCHVT7JP9AxNo9TH+1ugKP3JB4JCzNocnx9W4Sn6+GnjF2ADVq588mudu16
sF9MveqKNr4qkKI1/xbKB6cu+qDnCu+IBNS+hTtZ0W6P0Goph1ac2/0WfkQO
utDRh2yZh8uF34LNpU1HS9HRm77xubTVgZwptf892sBlsX94ax3cVFSy/o5e
pqi29fDvWhjivWj+F330tGqrSWYt5HWIG8uLMGgX+xPmdThrQbLQRW8DWne7
4MLjjBrwj8vfQEMXSZ06KWVRA+bHbZRd0MWxMw/v+1bDS7MU+YvoUzkn9njy
VoOoxk/pILSgmNskLbwKLgtvWx6L9lr1ebmFcBV8+BkllIE+Ty2zsV0GQOv6
zFeCHo+OEx8YqoCMNzpcjeiIv3LxHNnl4BVEznxD/1oqkW449ho63RQm59AP
orIaBlxKwWi39/dlogya4xJOSrSoGJ7rVP8nh15J/3BCqr8QeCTF+rXQlOZ4
zYO+fHCfc35vin72T7XA5EUuMPty2XvR9j7P1TdeyQK9Wo4OZ7SUb1hfljQd
4un7mrzRwdeUovaqJMPi/ee1t9CZ5vE1G2Rj4YTXREU0emOxt1qE9DVotqOV
pqFzWH8m/IVvExsMI/OL0HIDMQ8fCSUQMav6s+rR2k5/v8XPZhBznNr0rv/H
55+qkReQS9Q1dyTMop1WfBA8w/2G0Hi1+pGAGIM29sw1J0G1ioiIPh8pi34z
pMYyLashfvlC6Dp0uH2jvprOW8LBUSR4C1pC5/HGuZsNBNCOBexBx99ez1pI
byKUVV5dPYbObYqWbY1rIUKXLl70QhvcE5gdtm8jxkf3eN5ED7y4WXR4oJ3o
X6u3IwrtmxMAl8SYBOukrEwyWmqvFa9tApOoS+acyEULJNome4mQRPHHr2+r
0G3jKfSXniTBWNmewETTIq3f8ZSRxJMDhd796MPh3N4JP0kiNCreYgKdWbF8
Kn4li/BvC1zFIc6g8de4rDbVZhGeS09PiaCvxd9VqdNnEcfMdjetRr8Y73p1
VodF7Lu56dkG9GRHVfFFeRaxrWLlJQL9y0+FR5iDRejOLu7cixbjWn/0VBdJ
qOgNrTmGtjFevz4hnSQkvVtnPNFr9lUwyz1Igj87v/UG+hjHkk2tGiQxNxyX
Eo4ezBTgKxtkEt+VA648RdePKKqceswk2hN3KVeiI62Ntll+6SBiwr74LaCf
qBH5D0TaiDVnJTX9l2M91Q9+2qfTgKH95QhD87Wd36/rX08s+TLwLgF9bn1x
93jjW2LoyKtbb9D9G5YubnWvI7J2Wb6fQ+ta8T4S6Kgmnt5ZnysggflOFHs8
2VBNRNRKhMigqZbJMzLRVcQF4886RuiQhWPXMt5WEoaa1+5dRat3K3Metigj
NE47H7uHdnFP5BzWfU3IpZrrPUHHcVyRdVMrJThkl38uRU/wF758IFNM1Atk
GfxBh3G0mPvq5hM2Ix+/Xl7BoN3Ju1O9SzaDyOBRkLiLHuVvu92zI42YW3OC
9gTd3WtnLX4xhUixH4l7g/bnWyPIW5JE/KybseKQZNAcHipHzGyOIB4+E8m6
h96W1L9JbcM9GCqz6Y5Hy3IN7hvTjwSjd7HcWeiBA0xe2mA0DAjKHW1HF6e5
KbUcT4CN19SFl0sxaFeXJjSaP0mHkFgPI2X0O2Yn57JXdHifm3NKD32r3XNF
O5kJt77qgj3af3H57z9bc4Blt9UrET27ZY3G+skCUPUKSsxGU5Ga+5qMiuDa
/YbGSvS9ugvLDR8Ug2LNboXPaFZVjLy89Wu4sMGBpSLNoG0QHKgJVwMQF7io
+wp9paY/MKnjLZxSKXauQvtx7vgZGVsPZbTZMBL9q1TP0vZwA7j4Bvw3hZ4v
3dvm0N0I+V/uPzJYifWCda/qUWYL8HJ01Fihr166Mtlp0woOsuLjDug9faWD
pr9bgcsmzuI6ml6g5iOu0w42kPanGs3zePu/+E1M2LjxBgcLrajKY1KH9wfx
dHv+AfSI1SJ3eSYTqFABaS4Z7Hf2+l7Qx/tp4cLganH01BqXsPadJMR4Vagp
ov9T7PVz8CfB7qCX/jZ0fvRps5s9JOg2WRE2aLulu3P0eFggYaJk4YIu9y54
K7aBBZ0K7w7eQnf/9cvxvc6C4phXTg/ROxw0V6xKYcEjvnunUtCXJUr0Fd6y
4OCo8eUadEuIQLI/LwWbnVfcYKEVUi8qjitTIEmNBQ+gQXwxZmYrBV2lybFc
sgzazOyla398KSjV9EsSR8c69hgJRlEQ99QuXRF9X+DDq68MCg4F8RVtQ4dd
Pj6p3EmBwe/+chv07j86FUnfKJB2L6tzQZ8Y6fi1bIGCnr3n2LfQ9I+mClNr
2FBWY977EH3+qKJFoA4b4vXWfElBL/K3R2luZeP7oaZq0OfkNoxzOLHBKDxr
noWueJXca+LBBhnOkCWD6AR1Eb0yXzbMXTy2bAr97dadj4G32fBhyGD5EjnM
x2Lx13HhbCg/LC67HN3zru/Y0idsSGz9rqiELtwz3NaTwgbH/Kcbt6Ofl5pH
FhWywUTlipEtOmBEi7u9nA1ycfu3uaLrv1zc7VzHhr8CmjsvonkHz3hdaGHD
x+vcNrfRkRVdKgIsNlROfDwcjT4avDd/XTcbnrqWHE9FkwNx+z59ZIOTlbt3
LXrZfYVB/mE2mJZvv0qhJSZdhe/9YIP8hlU3B9FqolxaWRNs+Jc8c3cK/TLv
8vXLv9jwSYIZuWQV5svjhNHvv9lQdSczbjla58/oKdF5Njyfu/VcCb01WKz2
6wIbAs85Mjahf46OXrrE0QnO/Xq529HP339oL+fqBJqtSKktWlhu46pq7k5Q
qB8GV3T6f7GMYN5O4DKsabiIDlqxyVWIvxMGXiZ03EbvD2IKHFnaCTXyl7qi
0RuJYEdvgU5IidrzKRW9tiJNwnZZJ9ziVv9agJ448biaS7ATXH05x2vRJn9E
sm6hz9bxZ1Do3nnrLxT6spjo0UH0jfNk0Dw6wElKYgrdMy6W/H/ffSnfwiWP
/VBevOA7dNQflVvi6L3b1t0LQ8ebaRkqoi1v3Oteg057qDuhgz4vEVQWg/Fk
fzKmb0VvHNRu+IbxFq/b7rQfHVy+/IICuurqzhXH0TYGLlpbcH5N9ftbvdBK
Lvs8THH+rOWHbweieVp8I1T5OuGDs7NRJHpLnxBrhqcTvmSfnnyGntY/75qL
6/nb4vIxQJc7mOt84ewEjtjrkh1o6QmnTGd8HwIDQW19aIM+13fN/zDf/KON
/6EPecVuPovvc2turtSW1RgPF13z7xQbdi6UtFujjb6Uxi5OssFuJwQ7oheL
1W/9HmfDqS9tU37oByp7zzd8Z8N96e8dZeiF+MmPfwbYEHPyZ0gz2oQYvZvX
j/mZP7vlPbq2fdjWtY8Nudb8WbNomW1OpoU9bOgMVLlrsAbHP+d9WIrJhtXf
jtGK0aLKiVs24f4oeM3OzVPA++ge5osH0Zi/QwaVNeh3dwuIjkg2hIontVBo
xTNLVMRxP7p4nByaRocrpx5NvMsG0VUzskaKeH/tnn399jobPAOl7tSgT902
sA5wY4OGhcNRSgk//1tn8xjBhkcXK92/oNOCz1df38IGrueKV6bR0WFclqLG
bOj5M/JQShnrQbbPXtPNbLj7wq/xCPrt6FnHynVsGBJK2vQF3Wbtp7RHhg3J
7E9Lp1UYtINqexKf/cZ6d+j9T25V3B+TUbTcaQoie9kfJNBbrgxb1U5REPil
KVsXvVTfPWBinALnXwX7fdAqqRfkTw9TsEbi7pMp9PaJrbY1PRQ8t9Ve+1MN
82edsNXKShy/S0OcS51B+2iZYOJVjuMfUZkXQ/99/kmzqQzHd5Vp00FP/30+
EViC41/k9vZGbzlwt5QvD8eP7i6dQE/ytl49n0bBM1ag5fharHc7CI+HYRTM
6XXf4dDA89R99t+S+xTYPdnQIIZ+qbx4yfceBfzOfWa66PQPYhwnQii4MGq8
/Sr6YtkyFdtACsz5f29ZosmgeWpakCE+FIxuObdJah3uT2Gbv1pOFFgm111Q
RweK5zd2OlKQwi2Xb4h+cjtKMuAIBQdbmrUd0a0hOuveHaKg6pD6+mS03keT
mVhbCmIuDqpramE94nvFOmxFgXHmYXliPfY/zYueA3oUKJ6wMNyLZm4UT2/S
xXhX69kdQ6+xWTGWt4mCdzGioQFoHbkvRcE6FHgFNkwD+sErfVkjLQrsjYtE
mWjfYwHDa9dRYDqTotmPlorewZLRpGDZ2RvHOTZg/r9iK3CspSDDXq+Nhtbt
N6/8gOfjA3Gl4X1oOeXI1i4lCnzaRJccR9uG71btUqRg6/YfBjfRNlsk7b6s
oaB3fWpaNXpz3M36Q6soqPkWCST67EZSNlSOgsy0G+8/o1f3ijRWy1JwWcZB
lEsb+wd1X3NChgIxXjH/bejLEb/LHaQo+FP175ENutU5wi9dkoI+vx95Lmgt
i99WkysoyJps+HoLzTjV9+y+BL6vjzdsa9GrDsqfaBKjwL/wh8YOHTyPPz54
c1yQgq8ujT1mGzGfbMLHajkpoDKynQ024/ncvXZ1MJsFjrXNNwKNGLQffoYy
W9NZMFNz/VaAKYP2RzxcflsAC7QS3Faxt2H/aHvlrdcRFqQtNN2WsGDQ3E+o
bLI2YcG67dUdy3Zhvy/y99iwAgv2H5/IP7SXQbtgv/usJx8L7rgU+TnaMmiS
ZOl1jQkS/o5OiFjb4/3OuNBk53sSRGxOGEcdwX6PfXtIq5aEdb4MzWQ02+Pk
ge4aEiwTf8jmoX9NmTbcQt8a8vnLRM+pXynoqibh17XgClFHBu17v/XLm1Uk
dKdmEJFot60GXO8qSHg+Pbw94ijuN73CBwGlJJTLaOk+Q5f4jqhpoHsIb+VX
aBuNoGp2CQniobPcHejDQVY/16KD5AXqhZ2wfn9+Y8YuIuGMhaZlODp/74ow
9QISNj45Z/3gGO4P7gPZbdkk+LYZST1DVx68V3IOXc7JP5CLlrYozxVCm7mn
+LLRKr1PT+/OIuGQcVeKrDN+39IwsuUFCUnn085poYUKNr5xRw+kehsQ6H2H
3POWoj0EBdtd0Dc+5babZ5Jw4yNtNhNtrGek8IZOQq2YcN0bdIXJZuYBNL/5
h/A29HxdU+ZYBgnW1xiHP6GZDMfaIHRUziXlSXSEZVmCJPrdwLZxruPY75w5
WpScToKMlGiZBNoxKf2vAvrYro9BqmgO1WPcUWkkpAW82GuA7k08cPK/VBK+
FfjK7ERf566dEUevH97x3xG0TqVOuWAKCRflxHPPoS1FzgY1PiehdN+nawHo
i26rfbY9I2EhKMssCt3WxJa5kUTCttdXRVPRnxKIu0EJJLQoSGTUow1jL1yW
f0yC6MHPXt1ovu0WDW9jsL8OzTEeQR/5x1d79CEJfT8tSSEXBs21vDTI+wEJ
P2uv/7VDd16Lczt5mwTpU19tBtGj31PHVpwn4Wh84apptOrl+J/3z5KQ0n5z
mNeVQfutKlrM5U6Cpr7cDQ20Fodj6tQJEkz592d6o2XOPar64UDCbRN5n9vo
Q+c/61w4REKj13fTWLRP94vj8wdI2N8TzC5F94+deiezn4RHQrbPmv8/vtvS
pfl7SHi/dY17LzpY9xxrjzUJqy+P6o6hd0kdTZ20IuHEi7LFRfSSzMKv8RYk
/A/DLs+e
      "]]}, 
    {RGBColor[0, 0, 1], AbsoluteThickness[1.6], Opacity[1.], 
     LineBox[CompressedData["
1:eJwV2Xc41W8UAHArOyOzJEJIKjsZ3VsJLYTMQtKvoURDKhGpRBmZJZvuVWSr
hGPvcceXUHZJUskW5Xf6y/N5vL7vPue8j42uFy1PsbGwsCiws7D8+/ns6D6W
208o5P3ci6w2sXTYuuvaaDjai7TZdUsUHSoUs1qT0X3W21iIcDoMzPM/AbSY
w/G4lmA6yD0l1FfQ7Wa3bvLfoAOl/+RJv6cU8pstecUdjnTQbYjZH4ZWhjFz
djs6NOY2bE9C3898UK9jTYfx21uWy9F883kHkg7RQVV+OvoP+gPF4ec1QzoU
nA6s902gkKu2az/Ik6HDHoui7Ido3ZFzAgLr6cDUHX38DH0/N/DaJUk6zPAc
cC5Dl+7Q22UpTIcd2cILS2j1Sb5oX3bsP3pvP98zCvn5K1kdWRY62N26WiuF
NhBXzG9fpsENs54IfXTp2qiHh+doUDaZsvkmeuuNdonerzQ43MMQDEUfth/i
/ThKg/4qjrmn6KS9hsHjIzRYeXymuhR9fjHpwNZ+GuzRVnP8jfZsPHtuP5MG
Ddfh4fVECvnZfv0ftUCD0t1mTSHoffkSBbblNHjF07fqGTr7gv/iXCkNop/8
9qtAL7Rzf7MvoYHLW20v9iQKeTrpCFdWDg2sAmpzRNGnubPS4l7SwHi/1fgm
9HhxllNEFg229nieNEXXHR9alZxJg98LL48+Qr+TNe9WTqLB90q9x0norUeW
DFye0WAwuKk9F5132/Vy8lMa1Et+MWGg23kt92rF0SBKV05PIplC/hUup5MX
QQNVn/gNqWj10O8j74JoIENWcixA59HZv1jeocEa7pK4GjSDI3XVjwAaLMQx
hUbR1kWnaNv9aVD3WoB9SwqF3KJw89rH6zRwmg/6UoQuKxw+VnSRBhHeXnmN
qRSyYXhH07ljNBCKjW3sRqtKV143c6RBePG7wTF0wfc3ShoONAibWSXMk0Yh
F/ZFGC3a0iD00lOv/egj1hL8d61ocM+jRqMZLWm8+2rwARr4/idW3JJOIa8r
u1KytIMGy3f12j6g3R83bm/WocHNTOfP39CfZgd84rTxfHzKEuPPoJDVpEgn
tmnS4JrrLu9D6Iyalf5D22hwyen0jja0R9D4GRMFGpy1efu2PZNCjpq/E80n
iOthwR/Qj9YNfd6Wuxr3f7+z6Q902i5/LUt+GvAarnq/+jmFPLz1oHckDw2y
5Y/MHEKX0ou0FtlpMDk5tq0F7bgYRKFPdoB3qGRGA4VCnlMOTyNBB2y46+7+
Hi250/fmn3cd0OBXofEF/auXQ63kTQdIXnKr4qTi/t/tnJIo6IC3dnn9+9C2
VfdMEzI6YHmT6dpadKqIGEQFd0Bg5bWwyiwK2eh+73niYAc8eqKUTUfrfHI5
723SAfGX3jcNo9/7FVYL7u2AVwo7Vq16QSGbpD74q6TXAT3Bczf3o4PN2M98
U+oAtSNXzzLQSi+6DdNYO0BfZdP9EfSw4BaWl8vtYMzemTGDTt6hzJs13w6O
xVqD4i+xv5VAp6Dv7XBv7YyNI1o8S6i4sLsd+oYuGX1C263deb0jux3GSuVc
Z9GNCkub11LaYSqK4c+ZTSHDQUGXo6ntwG2s8U4ZHW/2NTAjph20XvxSv4B+
XUTPibvVDiGXPGXm0EsvtlckHmgHXXaP31yvKORdpK77Bu/boEOzaFoC3dIU
PNDf0Qb/uf2eUEK/+TJldaGxDaLr7g2YoJ88DDc6/LYNft1Prr2P1vTKqxR4
2gYv+OlhXLkYb0bK95Ns22C3oUSwBLpkokLsqlkbdF84HqCEnoluto/Y1wac
HV8vm6BXGZo4XdVsg5ORbPb30U6NcR+/rm6D9eJa8lx5FPLULhaB2bJWKDS+
sV4C7WfDH21Q0AoHrlWKKaF3DT0870xpBZ/uQ9wm6Kf85kJaka3Q+fTU93vo
W4lDR1lPtsL5lpejsei/L0hjfLatwLH8a+A5emKdTfr4gVbQOO7HqEc3qcvl
y2q0QphM3GvOfAqZaBVZsPjbApss+vLE0RSS5Yv+yRYouy3/QhGdInxo746R
Fhgfyn1mjPbOWitk1NACxhmNAffQbyrlCjIetsCK8u+DnAUYPyQrgrn5WmBB
NzFBAr3ozLvCt9AMU6bkb8poLxWHitxPzTB65l7IQXRw1fHy5rJmaKWuaYpA
uzyrPD9xuhnq3xRLpqGv5S5aRRxpBmi0O1OI3v1945MSvWYoGEvi6kJrrnBt
8OFrhnjlLcZShRTyTdtjybufN8Fj3fYYVXQeWd7+fGgThJp6fTZEcw5bCP+4
2AR+Z14HuaAz5Wy/dus0gRt1b00mWl585sTld43g9GZ0zWu05asrXdefNoJt
4wPXRrQX1xHBKJ9GODDWwfoNTaRSctrVG0Fd+RhZrYhCFj3O+Zc9rgFUdFfC
d6NbmkuXdlxoAAXTtAFLNC3IKJh/TwNInhnzu4rOzW83Mv1SD2t8Qtvvoaea
672DXtcDX/C2DfHoH6InPvHcq4e/lCvlpehW1VCP+9L1sPBaYnUrWj9UOXPP
aB38aig91oc+qDN2h5ZdB5++sCyvoOWjlzmbNeqgfz79oHAxnk8N86NDv2rh
PZdJghz68a6FqzKvaqFZ6ZHePjSFlr+gLV0LtTvUQmzQuR8dBSM7aqDchNlz
Gh3+V9hIwq8G8k6vvR6CVo5w2mXbXg0vrpU1JqAzj3FetrhYDen3nSVz0OmV
wfI/eashlpL5ugPdzbbHjVetCiJem3IN/fv9tMb7Q28q4UHDN5sptCJ7JLlc
txIC34c9Zy/BfDysNcdyAsD3i/qcKNrtvWiKvmEFeM8T+xTRX4M2Z31mLwdP
Lp+YHWjlL6f7XAvewUmlCi0HdCkjpVG99A3cEw7XdEcbWxXr8Iu+BuqSs4Yv
Wt0+pb7SpBhaPqupP0LLFpZLC1kUwo8OVrUk9HgXZ9k3xXwQKmVsy0V7azZk
jYTkgGZG+tZKtMWLo1PfTahgE3ZFlf7v+xpO7d5X0sDHZ9+WYbTQ5ciyuJU4
eOoqrjKNPmk87CTjfgfKD31R5nhNIR849eZdm4oPaVDnjZIYumrzwxAb4zgS
28YHioroLur+xx9nMkgKfA6bdqBNkwwUxIdekUxmVRRM0Y/XDV2yTS4iPWxq
3XgOvXKrYMRzJ5BeFSbK3kQHV/gnWGhXk+iJHjIP0eladUtOhbWkmfukDYno
uI+TYnP8DSTxS0LSr9CrGXPqTL0mku6xISlAMw7Pza7XbSE5Gheso6ED6BlZ
S6xtJD+1O2uH0Dp3lzy3xbWTUtZZS06hX16EVa/mO0jVHJsk2N9QyDWRurFq
j2mkzz9mxUTRkeX6zZ6CdBJ3T73oJnSAey0H5QqdpFITJ6KDPrvDQ1Okhk46
nHNmjQl6j49ItMQyneQZt1PYDn18lCy8dSOD9DiAV+gseijne0GPJoNU7P5B
4AaaSZpPp2ozSN1Hs1eHon+6LzyQV2aQfpNu8T9Dm6vb/G3lZ5CkVcz4ctDp
qrPc6z/TSWRRGd4KtPKanjs+BXSS69+f3B3ojQt6R3S96aS7Y5Vcg+gcQsUq
UZ1OojIiOX+h5/li2YnPNFJzmesqtrcY7/mGsqaiaKSJ55ocIuj2pyuSiwY0
kmAkB7sCOnND+vHUmg6S9annLMboSkcPKzujdlL/6vGlB2hF/ydJnjItJJaF
0t9P0eK0IH4562aS/HDo4kv0+JMPFXcfNJHOlGydb0NPUg/KJi40kKacvKaE
SzFfDm1K55muJXHlLYw9QUe+9K+JZAVSyS/nmix0hmD0KrPucpKbZkPiWzRP
qv6eZ0VlpOqSGMsedGNkduCpW6Ukv3KNMsl3FPKWrpXLNgdLSDPN58Pj0DOM
lr41J3NI6fzEWQr6bACN+2TCS5Klmb7Ra3TAVLjP/p4sUi6dZ7ELLRHAs8fa
7TnpXPdzV/EyzNe5beIb7ZNJQ58HtWPK/sV3kwPCh6+SIpRMhTL/ebNzFvWF
C2nX2dzxIrRsRkDkvWJLeDZxK5lAq9lFNMd+9gO76XU8ouUUMrshx9UbKjHA
pR04Io/Wdgp6J5MSDyXeX8s10aNJ+msq5J6ByO/Xl6zQMdsy7N1fpEI7y9GP
j9EGPXo2xQez4NaespI09FeW+XCK+UtQDZKPLEDbCj/hlnLJgQdcU/sY6OvU
kLCHRB4YCYTnClfg/p4WzfG6UgzT5nMPNqKLPl103J1bAmmRx93U0bsn4nQf
/3oNLGKqa4+ga33e3xoNLYV3Uk2BEWjV6bshOzgrodXgUWEqusPd4OtsSyX0
Hz/yqQA95rVlf1FUFbCk9OzrRKuVyTcsKtaAscI49zrA+Pb4R5vaoXqw3fdq
5xb0HVVaWo9wA5z579I5A/T555nkP0QDhFJ/tzihpRwOrR8+0gQ0Vb7wdLQ1
e4fztFQrDB3ugCI0y9VVvDPVrTDlETVZh06O26j6160NxPKlLMfQMk9K8hqe
tIMiYyBwET0lrP3prGoH6E6nF/JWYn9vto70vO0AB21Vsa3o/MDRxqeuNHC3
mdy3C211udXvWSrW79eKvM3Rpz7Fj0nheyv5rUG3F3pr70PzKnM65PWy8NxB
W1as7WS9S4fqpdqd0WjzNdY3Z17T4ZPh4YQSdErsOr3tEgyYdRJubUB7Xrax
jN/LAM7bncvdaK7vugqzFxiwufq40xL6u/HDR+1lDNAb2RjOX4X11m0R/wtD
DDjEMQrS6CEd7lIjDiZ4GHtsJKNfEOs+9Bsxwf+0huUR9G7hucpqVyZEBM8F
uqL5gzgvyPozobDZ71MQOvTCCff7hUyo/bZHLBadJO0Q+qqFCV38XMYUdEia
xpXQYSYsmIVTmtDcuSxZifwE8HhadfeiWarCLn2XIWBdpATPBLq7uWtRSYMA
1YIPO/+gI/4L32G/lwBDZvI5gWoKuXdsSPiRFQFmMycTZNCFTLaydlcCXMSU
W9XQYmk635S9CAi0zdtqhS6u9nhuEUpAtM8VJzf0LCtnhnocAZlPdMOvovvi
1fIs0wgoKV2Ge2j/P4mhZdkENH6onIxDK8dP3LpWQkDPctDGLHTCLam2UCBg
XHq/ZSlac/njXdZGAla70As/oj0vLnza+p6AF91bKifQ0QZvY+/0EWB65F7r
Mvq6hZLo6RECRpsGu/lrKGQV4s++vjECgvbof16PHpWxZ/v2nQC5dzG/VNFH
B7fLxEwRAJqTfwzQ6xy/7xqcI+BY9gHew+idcYb3ab8J+K2QKX4crejux3fu
LwHxiStyF9A94Sv9eaydoC3usP0WmhJQOUHl6ARGWJH+I3RG44HCo1ydWE8I
miaiq7SPJpfydILA7bPWOeiXSlHSH/g64eVCjUs5OmEi52bp6k4w9dpwoQ19
98ZilqNgJ4x+9bneh74X9vh+lVAnBLky735H2xfFTP8Q7oSNH7Y+/oPu/3Wl
eHRNJ1RYBSetrsV6IfOT0UuRTjjWOvxCGt1dtZaHJNoJv40MX29FcxvsP5uB
jiuPqzFEu3UxS/vQWjpTHYfRYqP3BL+jGa8OfTyO/nLN+yyB9lSijF1Abxgs
aY5Br05hnb2FTuzg26KJfiF5jDUMrct60fgV9m8aWbI6CS0p31PDjR7lEV73
Cj1jSjpghOO9E+iuWIGmrVW/7YrzkV2q02hHj2/R/OmG8624LEvqR1/OIX4d
wvU4NnHj4A90mMadfimBTlh067T9+2/85tl8TH4cv02I54Y6fK88mrRYwfVm
tH/y3Yau5pvN9ubuhIsmpAe70BKUitleThyv7kyqE/qmBTPegx3Hm2/2ygN9
r23z12Tc38+bs0r90FpHXIWqVwiQlXJiJqGHXz9w+bhEQOyfBo4BdGxSlr7/
NAFa3nLCP9HGv2XfHf5FAP2Hr/QKWjvnppDITwL4B9V1ZOop5FcMxdtB43if
qhNOO6MvGm5uER4i4OL9i80DaINn9m/12wjQ6Z2/+xPN9vlwekUzAcuqt3ev
oLmK5ixJeD9CGBFvNjRgvcApLaRfQ0CGdMHz4+hzijvq5d4S0F04E/gBfX92
QWAggwDy4HX9941YL0YRSay3CODUZJsfRZ/7r+tH5A0C2u6GFMyhreXt9yv4
EOCwJWGzeBO+D1U3HDa/TMAV7zKJo+i0Cf5KOEsAlX9lmoFeb6muIGxLgPDO
oOz2ZgrZhqjyjtYkQM/9bMUA+svbcHkjdQJOJprRJtF7g0SJuW0EFLOunVnT
QiEr8R8wOKVCgH1zjr4t+lHdwJ9TGwlIdXzfPICOF5U2mRUkQN1P5etkK9an
PN84tH8ywSFPEMtICpnDzECa/J0Jd4Zn+EXQWi5ZnYe/MaHTGNS00ekJqeJe
X5hwXdDa5zpabPLFya4BJlSl3OJia6eQ9VwV70rSmXCkhrZJpAPzgZn7aqdi
JnAePiQij94RPP+AjvG4rKuBRRPdklfQb1zABMXxig+W6Jv/kTl25DJhSSgn
8jE6TXNsTDWLCZlOD/4I0/B+TD3zO5/IhMXF3Z1CdIzPw49+KN5nwqs75dWy
aP7lmeaOu0xwW70zTw1dqJe56UYQE9pl1UIt0J+/vzjIDGBCusmG3RH//DBT
LM6XCYdjfmcLMjC/XWY+cr3EhFS1wiABJta3snt2LTox4c2T0EYZdN3K3X1F
x5lAY3PjV0e7bf3+1vMYE1g6RaOt0GSly4Pf7ZngdN07PR4tDl8HF6yZsL56
Z7UcgfWql8tT84NMiLeqXNHppJCpHOX2k7pMCPduu+H8HvM5+8fUCAn8/lvm
BU+05YGYz0/FmSD0p8clAM1akiD8XIwJj++MGqejDVzWSYMIE6IjVtZ8QT9t
pHxYEmTC0xfqLz26cX8+8tYncTPheX/Mh1s9mP8uVl4L+M2AMmMng2cfKGQf
AbX+G4MMeDD0mzcbfWTlxUL1AANsfON63qG5Hi8n8aEn82neH9B/2nY+TOpj
gIL03vx1H7Ge2E50Nvcy4OG0kuITNIf56kcGnQxwTPklGNuH9ymsd86/mQG/
F4NGwgco5DfJH51OlTCg8+7Ixp4RtJS8waoIBlTNvN/X8wXjtdPjVLIXAw4Y
cLBun8D740g+zGXNABEByn3PSaxnnw0G++kxYKJ6YPrMDO5/KIwSCgw4aWEx
X7KA4/mb8EhRkAHjlTaD75bxvLPYa2st0yH/HTM6m4VKPrV8oe7BOB3EwoMH
pzio5Ps5IWNru+kQso8pPMlNJasU7ttj00CHevPZY6w8VHJAbf02ATSbgwR1
DVrAaH5DfT0dbno47tJGbzy0nlcHfT5u5NwNtI36aR7xOjqYf52u4eDF70uZ
JnRV00H0kaj3Wj4qmbdjd4B9BR0s4nSqVNDtIa3lwuiHqXb8Buj49ltLTeV0
WFXyLM0JrSG4cF0PPdev0JGOFozPvy1VRoduNW3lbfxUMv/vfcl9b+mQSBzt
3bOaSr7s++7oiWIc79tMwgqd+sOEvg59JnG23Q09wb7+AFFEB43/YmruoVtP
ftAwQTfOE9nNaNv4772qhXSYWmftbylAJVvubT40n0cH25X06yfRWXu4bueh
y0amL19Bp8ZMvTyLvp8ddSYWTXHp/vYhlw7rdzGP9KKfO51dgld0MD5hqeAq
SCVzd1jE3s2mw8t9aRsuo2v26E4booVUpiSD0DmXuHXmXtLhw1Tk6udojtgm
l//QnkH0ua/oo7sOthi9oEPnmY2/fqMF7xh1L2XRQe+w1zc+ISp5tyl/fAF6
lbjw4FZ0yJW1Pzagn1IsmrzQa2vcY35S6LASmlITiD7JkVaUgnbznCyPQg/6
fqGYo5utyW8y0BHHTf2XntNh+86IgmJ0zPS5yjR0tPRgdj366sslvr3o36xq
lPf/2ktnhXZn0sF51D91DN3564/EcXRtc0fCIlq6WVKmIYMOKrkysbzCVHKF
0qV0bnR41MUIKTSfz9+tgul0mLkGIaroMPrZsbpUOjgcE7xriD5DnLBZl0IH
IDv7m6Grhvn+sibRQWFT7nVndFMdX86tBDzPPCuXPdG3m+yOx8fT4ed3M48A
dCZ16adrDB0GN2sbRaKvWQ89Vn1MB8YpqXWp6EuGVcltYXQo6ftSV4mWLJdd
Bffp4Nt2W5plDZXcJ6y4cdV1OnDnFLT6oc28zWtHHHD+Y/FpYWiBXHZtKVs6
fFPw90lCnxGVjbS0okP7s4MKFejTpl2rqw/i+j38dPMPWrIr8Gy2AR1kz4tv
8RWhknsEL/XxyNBhDXWZ5SG6/lqHyXkpOrB/Gu5KQJ958DS1U4IOo465ge/Q
ITv2nwQhOmQfNO39jQ5c69P2h40OSfe35fGK4vml2Lk/X6FBeI3ovXVoneOH
e+yXaXBJf0hdD32yhXJ1eJYGO7fceHAdTRG7WRzwlQYqp12cH6CHFbJlg0dp
sD7dWPsJWuCP5d+nIzRgkRIZeoP+b1uw9mgfDep5s3UX/rV39v4rzKSB5Xjf
F28xKtm+9sxrCtDg+aqNosFoge5pG8NyGvyWdSM/QVOitZ0HSmmQZjse/w7t
kvLorkkJDaZq5/aziFPJxU7Pvifn0MB4cKe3MFo08GBmxEsaPF3yTZNDiwh4
ng3NosEeDfYlI3QLB9tYYiYNHicLZj/4556Hz7Yl0WC01LL7KTrStzLq9DMa
6HXFcGSjL8fImlOf0mCYf/3xdrSL7mc2chwNNG4oC4hIUMmNYd26VRE0YFjv
9nyGLjm04UtnEA0UPYOe5aAj9lAmL9yhwY3QhsYKtD85TJg3kAZy1Yc3DqH/
E+vvOuyP673dgbFJEuOpirPN3+s0WMN7WSsX/f7Drta+i7hekLFQtZZKDk8e
jM44hv1r+LEw0MJfTU4+cMT2mbbcw2j+89UaHg40YIbwSrKto5LHTywn7LCj
gbWN5449aJf8cPlGKxrYfNf3rkYXjroXdx6ggYMUc7paikr+a/Ztp4suzj8s
e4mB5pApOKi2gwbrWO+xj6ClUmrVV7Rp8GFUV4R9PZVs5Dxy4okmDY4VJGns
Rcv91qZUbKOB0/5zXjXolWnKywYFGpy8xvqzRppKVg8L/JgtSIPztdzPmegt
jnLWVgI08BYWOj6CnufOXZnnp0Hwyw0tbBuoZNO49j59XhrkDOhTdqPXc2XL
5XDQYN7E2xnQ1/yz1F2nOiBU8ltHqQyO/+YN3a1VHRB9aupeM/qEGdn7V3kH
JBUsGvaiJzhC0vJKOyDvEHf2IjrF2TlcpqgDOm9vCtaVpZLTX19SrnjeATJf
nckl6LdaH7b8CumAwrdEXv5GHO/asIdvzTpgw6huRTX6plTt+VMHOiBkTWIL
E80jfLeO27gDXN1Pjc6iX9pNXdQ27AAh6TkpPTkq+dEecpD8lg7wuC1xvxot
6T94fMeqDujNvhnNRHeGKzw4xNIBxj0DqZ/Q5VFq22yX2kFag1rGKU8lL0W2
Hzz0qx1aR3SnDqCdL+4Jz//YDiomDseZ6NPGXg1789sh9nLFuU9ooWuP7BNf
tgNbipzPLJo10zLva2Y79CyMP5ZQwHjqW/TZ/mk7BL+42eiIfvfIPvpxYDuM
rk7U/ITWM9t/QcOiHVKJAZ7ZTVSynQYp26y/DeLteqc4FDH+5h6/x/e+DSI+
Eh9E0dWkWzNFHW1w+1NTjhZaq0ZMs7WyDVxmCo9cQYfMtxSwpbWBrGjwk2n0
2q09H3e6tIFkfGAguxKV7B7W9TDKtg2E1t9yF0Hfnqv9j2nWBiwKlww10fdm
HyWzG7bBoOaxoUvo7dNZ2yUl2yDFSm3zFJpY4fMIb2yF+Pcqa9iUMV++nj/A
U9EKEY6bloTRlKVjyc6FrXD75Lo2dbR5cLJ/UmIruFzm8PJCszcfopt5toLd
/F/7ALS2WuHPGLdWsLi5uCcSreO3s6zArhXId36I5qPLlaJ1z5JbQTaq+82k
8r98VJSdvboVJCWYqSybMR/ENfEEsbSCUEJbiBD6h3GCnfJ0C7CkVx9TQ0sc
8zrNeN8CgwXZLJ7oxD0iHveSWiCZcdv0JzrNyaFRQLYFfmt332dRoZKfmcku
P1zdAtZPtjcIo7217YVyfzcDt0v/Pi10CWPoEpPZDJe+6++9jr75WqFob0Az
tFpEBYag1xre0wh2bwalovGqBHTFAfvjR482w8cbT8gVaKeFXMo1pWYw5p43
ZN9CJc/UjJy1rWuCFHezW6LohS7PXMeXTbDUnlm2CR3vM+ACEU2QF2Otb4om
t8t6PbRvgnXyBbqP0JKprIMXhxvhyj0enyT0B9dYX2p1I3R8dXmdixYr/XmD
Na0RgvIEdRjoRhitnTjeCN8NL2hKqFLJ0QouC45NDWCaWntJGf2106LPKrUB
0jjWF+xEJ1DuV3D4NIBNS7PaMbScu1z/wY0NkLdNzvMC2kF4m3PpdD3wPb6e
64d262J5Hl1bD5V2yttS0eIfxHI2n6iHdWX+FwrQyvPcUnmq9XBV5n12DRos
/nLtmKsDldG7W0bRxeJ69ZWBdRC0v+/cPJrzXWyCz746GMjWesG9Fc+/TWZg
wqo6iL48orwFbU9tEHG5VQs/uvTOGKArs6zWx2rVwn69x5TD6GTBxRLHsRr4
y7Jb0RM9/MHT38eoBuzc4k8FoN24a85vmaiGwoafGY/RolLX+zaGV8OZsCT5
YnTsa5siqboqqP4161qPPjrd5CZpWwXSRw+nvUcf65pZNh2uBJ83GUNj6FU7
HYcWTlUCQ2pZ9jc6J52z/U01gKq/lQvfNip5DytRyEupgHvDL5LXozcGe/S2
eJeDfpb9BhLaTy+f51R7Kci5mew0RzfXqRPO594Ct4y2tTN63SnXV21fX8PP
HrmLF9FPv5qfFttfAl3RQiH+6PimeJ41QUVQZv43Ixx9LWTjOGtsAaTzTkAy
2tDZQ9X3eh6E1PX05qItnfTquyyywfN2wyz884bBLSRdCtjqFwvR0MdvKBeu
SkiFXXNpWwbRedK32FZ3xYJCfoTxJFpXOmP4qkcg8J33O8GynUo+q3BBpH7Q
mzSleN5XCP3romJ2zHIMqXvIPk4WvSxq8lC7Jp303Fa7jfyvfQp7aal7IenR
Gvkxi3/tlY79/XH+DelKmxD7CXTvzixeKe9y0u69E7oB6PFkgWj/5BqS8t8e
q0j0Q5tdv3PG60gCbxs8UtERHe8v+Qo3kmYvFz/IR79gy5+oE2gmfdyWnlGF
lhCs69cYaCFVf40AOvrB0k2z0dttpKwMv94hdPAonX/7dDspwvn87C+0W5jO
aTkpGsl7nYMQmxrGn7Cz3A8yaaTjnSZb1qC/BpyqClpLJxlFaBvLoUtOB2ix
+dBJKgflT2igdxQx/opU00nCnMK+e9CK6w/PflmgkxYq/8ZaojcNRVtUSDNI
/Tcn8l3RkVXvLIbVGaQ6nd7WS2jWkwf5MnQYpOxfDV8C/7UnzmpYbWWQHmcX
s0Whh0o+FOhJMEjXT6dLp6Of8moKJc7SSS5ykbqF6G11my/mN9FJxn1+VjXo
mLEZw9RoOmlr/HkPJrrAQ+7sPVs6SdTK4cEIuiGBfd05ETppqFEb2NWpZM1v
PzYuXqeRGu/I94qgWdtlDh1XpJFe7RKelUd7FT/wOJnUQfItmlAxQn8XNPAt
VG8nnbzYu88avcenqbb4ahvpgEqjixu60TVgteXrVpJESnpsEPq61eLaOp0W
UkGoA1sdWjlDYLXkzkbSF9fGnn0aWL9dv0dxS60mzc2PpB9F/6wwq4v6W0Xi
fLRy4RS62coysdCpiqT4WoftLrpFv9H0rVIlyY0vU6UW3TPq3B3/+h1puDDg
5h5NKvnwaSEh4RuFpCnTxH2WaJNoLsPuuwUktv43gq7oe4rxTPuYfNJG7sn0
APTLvW+EU27lklyOObVW/nNBXGDheSqpj0NfmqSF9eup7Y0z2rEk5vMcF10d
zAd7Hz1/1fQGjKUUA/ajRY84DCpplsKb8KRUB/TCkYGtkRnv4JlP+LAvWvo3
eaLlWQW4HfByq0KvPlDn1niqGroqvgYx0Fn8gW0bt9eAqaZr5gj6mkwOS/lC
DWxdbzW6ageV3C+68sQ5pA7mvmudOYD+lrFj53BcI5xxzQl2RHP+WfYesmqC
3q5NWefRWu/2b93A3wwVID4ehuZISwoR8GwBNa1w3hT0rIP0DbJUK6RRubbk
o6nau7xeVLXC/cgFdyb6qfwty4SVNvi9yuvhJ/QWxap9M7HtcP7G1+xZ9I34
wrVKmzvA4mTvdwldvH+xz/j5ZGggqV128Rj6z2YhsTgxfB9maUVcQPtcurhv
/WE6LEvn5PmhvX4wrEwD8X3ImfQrBU0nc47RPtPB8qb4mgJ0lrHo10OiDKj9
GaZRg55Obwl/RWZAVrf/5c//2odHqf4XxYD1hxei5tDl3dHi/W8ZEFblWcS1
E9//tlon/fsZcOnFidnN6M5iHdsAOSZ82tArpo9+PiIhw76HCTZRljqH0PtH
bpAmnZmg57v3mgc6Ys6MOBjHhOzJd3H+6NryVyndeUzYcErrTQT60WIVY3UT
E9jMNi0WoNeRZCazZplwpTpxbS060YH+fQsvAaM64nqd6Jp2ZulDaQJaZLhu
zqNPefSWS+0mYFe0fwK3Hp636o7eE0cIyONeeLcWfeym77diFwLkbnl+VEHv
8s15L3eRgOhfY8v6aC2/eZFCXwI4/zshfRgtfsDkhOcDAnx6ewyd0KIxdhfd
Ygg4VtPsdxtdOTlGFntJgEN4z40I9CtuYs3uIgLsHce8U9D5wXbWH8oIsFOa
v5SH3iv2UnO8lgCb6VUXK9FRf5dol1sJsAZRdxr6nMm4rh+TAMtQ+dOD//4+
j3dAoJcAc/ndziz6WE8rLfa8/0yA2U9zRyG0e+Js8rpvBBx652Qri66KyeZZ
+EnAgfsXrNTQly6wX74yQ4Cpla85Gf18z3vt6AUCjGVCD1qgozJ6XzouE7Dv
2xMTl3/fHyn83b5CgNFr6l5PtL3gzbZfbJ2w585r0m20sPmP8oZVnUA2r9eP
QPs0tZyy5u4EklTnjhS0xvMuqwTeTtj1ZUQzDx2sZ1GUzN8JBoVT2yvRtNXa
t90EOkHPn1WVhi4zls6bEOyEnQeFlAfRYWQuA33hTtCVkFGYRBs13J+wXNMJ
OiNbZVkMMP5/F9XXEekErVyD9ULo99tpT76gNW8elJRFT/B/uHFWtBM0TBxE
1dDCHOZGFWg1kbNCZHTLS3eRMfS2gWv8FujOxtzxf1Z9eY/bBe3zK6a1Gq1y
LYbDE/3nt2fpNfTmvRkst9FzjX6PeNDKgoXL4ei4sLAf17F/xQ9VC8loGe6M
O804XgUKbSYXXfyremoZ5yN3eWAS0G599Z1r/v1/h/RjogPdY3Q+arVQJ8jw
/RkbQP9wt7v7A9dnffq6oRX0tmPF7mdw/dZd3NwnaIj127ORaXa+Tlirr9sj
g56f+V0cwtMJ4syjdBJa7arKbifOThBij6zyRw+EZDrp4X4KdCSXh6MHHTtP
HvpDwOqEV2+T0fls/lZHlgjg1WzNB3TWeSrXjnkC2E9ypa2g+di524J+EDBX
fSvQfxeu39yno68+EGDr8ZWIQJO4Lr9d1UPAm7VHldLQSWp9++y6CLjhqdpa
ix6/IR4zSSPgj/QHMV4Szlff6OFiHQEc13WzotErE3tn3uQSsGb7dEcWGc+H
ee7u0DsEXO51knuHluVl+9l1mwDibvOVVnRF6Mw3BT8CYj+mrv2JjlV9IdPo
Q8DaEIuTWrvxPRQVunurBwGyn3PmKtB9Pwy/+doTsDXhjDSxB+tLYZZSZw0C
SmTZZD6jB05Pq4ioEUB+niA7h/aP0n3atBXvY367vORePJ+FRhdImwnwbdBS
OYbOSE/JM5MloHmaZccnNHfGt+JFAQLOHHpiMWNEJX/KWyhw/8GEKbqG5ap9
VPJupcji6xNM8LVttRJHfzgTdSRknAkRris2umjpZ1H7CkeZ8Nrn1HFf9GvO
HS/lB5jAmal+jsMY443LJfoNGhMy/jTdETWhkuvZ7PhGi5hQ2rvoooA2Si9/
4VjIBNrrzbu00L+0nkoz85mw7PVgwQp91vKpV8MrJhwdNb0Qhb5z5/OtOip+
v6PBZo0pnufrQ5GiiUw4k1K3WWg/ni/1Po5v95jgd2uWUxbNNcQXGHOXCdEO
mz5tR5/jFbmxO4gJlaJ3k8zR/SbZtMQAJqx9YCQSjl65fIF52pcJzV41y6sP
YL49yy1PusQE1b1VHXwHcfxXuiy/OeF8Vg6zS6Mf7t7+jHKcCdJlvTrb0Ie3
55ifOsYEAe2ZRAu0Wte3iU/2TJhUVDofg05lDS6bsWZCMe8jbplDVPKYalas
9UEm7GLY7dY4TCWvV417v2onE46cmCywM6eSi9Y3bqmSwHx0VaT6DFqU7aZi
tzgTHB7o0H3Q/DnCUz/FmOCW7/szHt21T2l+oygTfFh5VHvQLfJJceFCTEhK
3Zhpb4H30YhrWwQPEyaGLOMcjuB7YSBZSWaZAfddi28es6KSBe8OPjUcYUCR
BafeebTZ0QC7oGEGDO+yXbiJ3uoflt4yxIBdUotXEtBHo+UHHAcZMMc08OhF
J+x80x3YxwC3fbUudtaY7/Srd46/Z8AeZeY+66O4XrGvhda1MWD5+6TgIVus
h5amDn98wwBBSzf9SEfcL9Ej3AaPGaDx5MKhR86Yz7+pxB66zIBrbXoSyehS
840pLZcYUMbKPZyH9ti0a/oAet+5tGsE2iw/7PIBLwbY6b9Pk3KhklWKNjAP
XWSAXx95MQut3CtV6+TOgJaNos/rT2C8SivWLj7JACGbIc9u9OmS7bUGaOuQ
V/rj6MxiiKx1ZUD/lCl9tSuVfEt3YYw4wYCpmlvL1mg5rSr/BWcGSP73xXIE
XX+sSPDgMQYcf1okPYvmoT+80OXIgLT2gDHOk1TyhlscnK7oLTvW+6mgQ/ZX
fb7ugOvJfSTLCx1dImKfbceAOwYbrtxBL1reC9qJbvT8tisGvWlzwFi9LQOO
9Nwl3qD763jth20YELvaKrkZ/YVf8pQnune37LmP6KhHL6h/jzJAxvu71g90
gVug/CO024vSlRW0C6dLpxT6f7wA/BA=
      "]]}}, {}, {}},
  AspectRatio->NCache[GoldenRatio^(-1), 0.6180339887498948],
  Axes->{True, True},
  AxesLabel->{None, None},
  AxesOrigin->{3020.7500020663265`, 0},
  DisplayFunction->Identity,
  Frame->{{False, False}, {False, False}},
  FrameLabel->{{None, None}, {None, None}},
  FrameTicks->{{Automatic, Automatic}, {Automatic, Automatic}},
  GridLines->{None, None},
  GridLinesStyle->Directive[
    GrayLevel[0.5, 0.4]],
  ImagePadding->All,
  Method->{
   "DefaultBoundaryStyle" -> Automatic, "DefaultMeshStyle" -> 
    AbsolutePointSize[6], "ScalingFunctions" -> None, 
    "CoordinatesToolOptions" -> {"DisplayFunction" -> ({
        (Part[{{Identity, Identity}, {Identity, Identity}}, 1, 2][#]& )[
         Part[#, 1]], 
        (Part[{{Identity, Identity}, {Identity, Identity}}, 2, 2][#]& )[
         Part[#, 2]]}& ), "CopiedValueFunction" -> ({
        (Part[{{Identity, Identity}, {Identity, Identity}}, 1, 2][#]& )[
         Part[#, 1]], 
        (Part[{{Identity, Identity}, {Identity, Identity}}, 2, 2][#]& )[
         Part[#, 2]]}& )}},
  PlotRange->{All, All},
  PlotRangeClipping->True,
  PlotRangePadding->{{
     Scaled[0.02], 
     Scaled[0.02]}, {
     Scaled[0.05], 
     Scaled[0.05]}},
  Ticks->{Automatic, Automatic}]], "Output",
 CellChangeTimes->{
  3.689774091900919*^9, {3.689774136496655*^9, 3.689774165559203*^9}, 
   3.68977419630982*^9, {3.689774233061246*^9, 3.689774307843524*^9}, 
   3.689959868523193*^9, {3.689959932708308*^9, 3.689959977512184*^9}, 
   3.6901094941492767`*^9, 3.690109657729694*^9, {3.690109991279476*^9, 
   3.6901100143816013`*^9}, 3.69011005143836*^9, {3.690110082865325*^9, 
   3.6901101119423647`*^9}, {3.690110182738386*^9, 3.690110189822426*^9}}]
}, Open  ]]
},
WindowSize->{769, 612},
WindowMargins->{{Automatic, 190}, {Automatic, 24}},
FrontEndVersion->"11.0 for Mac OS X x86 (32-bit, 64-bit Kernel) (July 28, \
2016)",
StyleDefinitions->"Default.nb"
]
(* End of Notebook Content *)

(* Internal cache information *)
(*CellTagsOutline
CellTagsIndex->{}
*)
(*CellTagsIndex
CellTagsIndex->{}
*)
(*NotebookFileOutline
Notebook[{
Cell[558, 20, 20731, 339, 348, "Input"],
Cell[21292, 361, 14614, 298, 621, "Input"],
Cell[CellGroupData[{
Cell[35931, 663, 2956, 54, 75, "Input"],
Cell[38890, 719, 41217, 693, 229, "Output"]
}, Open  ]]
}
]
*)
